# Supplementary material for: 3,6,8-Trihy­droxy-3,4,5,7-tetra­methyl-3,4-dihydro­isocoumarin
Source: Acta Crystallogr Sect E Struct Rep Online. 2011 Jun 18;67(Pt 7):o1675. doi: 10.1107/S1600536811021751 (PMC3152146; doi:10.1107/S1600536811021751)
Supplement: Supplementary file 1 [file e-67-o1675-sup1.cif]

##############################################################################
#                                                                            #
# This CIF contains the data in a paper accepted for publication in          #
# Acta Crystallographica Section E. It conforms to the requirements of       #
# Notes for Authors for Acta Crystallographica Section E, and has been       #
# peer reviewed under the auspices of the IUCr Commission on Journals.       #
#                                                                            #
# Full details of the Crystallographic Information File format               #
# are given in the paper "The Crystallographic Information File (CIF):       #
# a New Standard Archive File for Crystallography" by S. R. Hall, F. H.      #
# Allen and I. D. Brown [Acta Cryst. (1991), A47, 655-685].                  #
#                                                                            #
# The current version of the core CIF dictionary is obtainable from          #
# ftp://ftp.iucr.org/pub/cif_core.dic.                                       #
#                                                                            #
# Software is freely available for graphical display of the structure(s)     #
# in this CIF. For information consult the CIF software page                 #
# http://www.iucr.org/resources/cif/software.                                #
#                                                                            #
# This file may be used for bona fide research purposes within the           #
# scientific community so long as proper attribution is given to the journal # 
# article from which it was obtained.                                        #
#                                                                            #
##############################################################################
data_I
_audit_creation_method     SHELXL-97
_chemical_name_systematic
;
3,6,8-Trihydroxy-3,4,5,7-tetramethyl-3,4-dihydroisocoumarin
;
_chemical_name_common     ?
_chemical_formula_moiety     'C13 H16 O5'
_chemical_formula_sum     'C13 H16 O5'
_chemical_formula_iupac     'C13 H16 O5'
_chemical_formula_weight     252.26
_chemical_melting_point     ?
_symmetry_cell_setting     orthorhombic
_symmetry_space_group_name_H-M     'P 21 21 21'
_symmetry_space_group_name_Hall     'P 2ac 2ab'
loop_
    _symmetry_equiv_pos_as_xyz
    'x, y, z'
    '-x+1/2, -y, z+1/2'
    'x+1/2, -y+1/2, -z'
    '-x, y+1/2, -z+1/2'
_cell_length_a     7.4731(3)
_cell_length_b     9.9742(7)
_cell_length_c     16.4066(12)
_cell_angle_alpha     90.00
_cell_angle_beta     90.00
_cell_angle_gamma     90.00
_cell_volume     1222.92(13)
_cell_formula_units_Z     4
_cell_measurement_reflns_used     1678
_cell_measurement_theta_min     5.19
_cell_measurement_theta_max     68.20
_cell_measurement_temperature     150(2)
_exptl_crystal_description     block
_exptl_crystal_colour     colourless
_exptl_crystal_size_max     0.40
_exptl_crystal_size_mid     0.20
_exptl_crystal_size_min     0.20
_exptl_crystal_density_diffrn     1.370
_exptl_crystal_density_meas     ?
_exptl_crystal_density_method     'not measured'
_exptl_crystal_F_000     536
_exptl_absorpt_coefficient_mu     0.883
_exptl_absorpt_correction_type     multi-scan
_exptl_absorpt_process_details
;
(CrysAlis Pro; Oxford Diffraction, 2006)
;
_exptl_absorpt_correction_T_min     0.7190
_exptl_absorpt_correction_T_max     0.8432
_diffrn_ambient_temperature     150(2)
_diffrn_radiation_type     CuK\a
_diffrn_radiation_wavelength     1.54178
_diffrn_radiation_source     'Nova (Cu) X-ray Source'
_diffrn_radiation_monochromator     'mirror'
_diffrn_measurement_device_type
          'Oxford Diffraction Xcalibur diffractometer with Onyx (Nova) detector'
_diffrn_measurement_method     '\w scans'
_diffrn_detector_area_resol_mean     8.2417
_diffrn_reflns_number     11941
_diffrn_reflns_av_R_equivalents     0.0290
_diffrn_reflns_av_sigmaI/netI     0.0141
_diffrn_reflns_theta_min     5.19
_diffrn_reflns_theta_max     68.20
_diffrn_reflns_theta_full     68.20
_diffrn_measured_fraction_theta_max     0.995
_diffrn_measured_fraction_theta_full     0.995
_diffrn_reflns_limit_h_min     -7
_diffrn_reflns_limit_h_max     8
_diffrn_reflns_limit_k_min     -11
_diffrn_reflns_limit_k_max     11
_diffrn_reflns_limit_l_min     -19
_diffrn_reflns_limit_l_max     18
_diffrn_standards_number     ?
_diffrn_standards_interval_count     ?
_diffrn_standards_interval_time     ?
_diffrn_standards_decay_%     ?
_refine_special_details
;
Refinement of <i>F</i>^2^ against ALL reflections. The weighted <i>R</i>-factor
<i>wR</i> and goodness of fit <i>S</i> are based on <i>F</i>^2^, conventional
<i>R</i>-factors <i>R</i> are based on <i>F</i>, with <i>F</i> set to zero for
negative <i>F</i>^2^. The threshold expression of <i>F</i>^2^ >
\s(<i>F</i>^2^) is used only for calculating <i>R</i>-factors(gt) <i>etc</i>.
and is not relevant to the choice of reflections for refinement.
<i>R</i>-factors based on <i>F</i>^2^ are statistically about twice as large
as those based on <i>F</i>, and <i>R</i>- factors based on ALL data will be
even larger.
;
_reflns_number_total     2199
_reflns_number_gt     2165
_reflns_threshold_expression     >2sigma(I)
_refine_ls_structure_factor_coef     Fsqd
_refine_ls_matrix_type     full
_refine_ls_R_factor_all     0.0253
_refine_ls_R_factor_gt     0.0248
_refine_ls_wR_factor_gt     0.0688
_refine_ls_wR_factor_ref     0.0694
_refine_ls_goodness_of_fit_ref     1.065
_refine_ls_restrained_S_all     1.065
_refine_ls_number_reflns     2199
_refine_ls_number_parameters     171
_refine_ls_number_restraints     0
_refine_ls_hydrogen_treatment     constr
_refine_ls_weighting_scheme     calc
_refine_ls_weighting_details
         'calc w=1/[\s^2^(Fo^2^)+(0.0427P)^2^+0.1914P] where P=(Fo^2^+2Fc^2^)/3'
_atom_sites_solution_hydrogens     geom
_atom_sites_solution_primary     direct
_atom_sites_solution_secondary     difmap
_refine_ls_shift/su_max     0.000
_refine_ls_shift/su_mean     0.000
_refine_diff_density_max     0.218
_refine_diff_density_min     -0.143
_refine_ls_extinction_method     SHELXL
_refine_ls_extinction_coef     0.0039(7)
_refine_ls_extinction_expression
                                  'Fc^*^=kFc[1+0.001xFc^2^\l^3^/sin(2\q)]^-1/4^'
_refine_ls_abs_structure_details     'Flack (1983), 883 Friedel pairs'
_refine_ls_abs_structure_Flack     0.13(15)
loop_
    _atom_type_symbol
    _atom_type_description
    _atom_type_scat_dispersion_real
    _atom_type_scat_dispersion_imag
    _atom_type_scat_source
    'C' 'C' 0.0181 0.0091
                         'International Tables Vol C Tables 4.2.6.8 and 6.1.1.4'
    'H' 'H' 0.0000 0.0000
                         'International Tables Vol C Tables 4.2.6.8 and 6.1.1.4'
    'O' 'O' 0.0492 0.0322
                         'International Tables Vol C Tables 4.2.6.8 and 6.1.1.4'
_computing_data_collection     'CrysAlis Pro (Oxford Diffraction, 2006)'
_computing_cell_refinement     'CrysAlis Pro (Oxford Diffraction, 2006)'
_computing_data_reduction     'CrysAlis Pro (Oxford Diffraction, 2006)'
_computing_structure_solution     'SHELXTL (Sheldrick, 2008)'
_computing_structure_refinement     'SHELXTL (Sheldrick, 2008)'
_computing_molecular_graphics     'OLEX2 (Dolomanov <i>et al.</i>, 2009)'
_computing_publication_material     'OLEX2 (Dolomanov <i>et al.</i>, 2009)'
loop_
    _atom_site_type_symbol
    _atom_site_label
    _atom_site_fract_x
    _atom_site_fract_y
    _atom_site_fract_z
    _atom_site_U_iso_or_equiv
    _atom_site_adp_type
    _atom_site_calc_flag
    _atom_site_refinement_flags
    _atom_site_occupancy
    _atom_site_symmetry_multiplicity
    _atom_site_disorder_assembly
    _atom_site_disorder_group
    O O1 0.50038(12) 0.41865(9) 0.52036(5) 0.0280(2) Uani d . 1 1 . .
    O O2 0.26458(13) 0.35748(9) 0.43613(5) 0.0295(2) Uani d . 1 1 . .
    H H2 0.2619 0.2802 0.4564 0.044 Uiso calc R 1 1 . .
    O O5 0.77901(13) 0.38899(10) 0.48436(6) 0.0319(2) Uani d . 1 1 . .
    C C8 0.74508(17) 0.54758(12) 0.34132(7) 0.0242(3) Uani d . 1 1 . .
    O O3 0.53133(15) 0.79291(11) 0.20856(6) 0.0397(3) Uani d . 1 1 . .
    H H3 0.6232 0.7996 0.1793 0.060 Uiso calc R 1 1 . .
    O O4 0.90385(13) 0.48275(9) 0.34758(6) 0.0319(2) Uani d . 1 1 . .
    H H4 0.9037 0.4346 0.3896 0.048 Uiso calc R 1 1 . .
    C C9 0.72242(18) 0.63290(12) 0.27480(7) 0.0273(3) Uani d . 1 1 . .
    C C6 0.60748(17) 0.53081(12) 0.39893(7) 0.0228(3) Uani d . 1 1 . .
    C C12 0.42314(18) 0.69223(13) 0.32709(8) 0.0280(3) Uani d . 1 1 . .
    C C7 0.63436(17) 0.44348(12) 0.46828(7) 0.0244(3) Uani d . 1 1 . .
    C C11 0.56276(19) 0.70428(13) 0.26991(8) 0.0284(3) Uani d . 1 1 . .
    C C5 0.44607(16) 0.60298(12) 0.39092(7) 0.0231(3) Uani d . 1 1 . .
    C C3 0.30879(17) 0.58956(12) 0.45805(7) 0.0253(3) Uani d . 1 1 . .
    H H3A 0.1876 0.6020 0.4333 0.030 Uiso calc R 1 1 . .
    C C4 0.3370(2) 0.70133(14) 0.52100(9) 0.0355(3) Uani d . 1 1 . .
    H H4C 0.4485 0.6850 0.5509 0.053 Uiso calc R 1 1 . .
    H H4B 0.2364 0.7024 0.5593 0.053 Uiso calc R 1 1 . .
    H H4A 0.3443 0.7880 0.4930 0.053 Uiso calc R 1 1 . .
    C C10 0.8647(2) 0.64783(16) 0.21033(8) 0.0379(3) Uani d . 1 1 . .
    H H10A 0.8158 0.6215 0.1573 0.057 Uiso calc R 1 1 . .
    H H10B 0.9668 0.5903 0.2238 0.057 Uiso calc R 1 1 . .
    H H10C 0.9041 0.7415 0.2080 0.057 Uiso calc R 1 1 . .
    C C2 0.31545(17) 0.44997(13) 0.49601(7) 0.0257(3) Uani d . 1 1 . .
    C C1 0.20825(19) 0.43331(14) 0.57328(8) 0.0333(3) Uani d . 1 1 . .
    H H1C 0.2544 0.4943 0.6151 0.050 Uiso calc R 1 1 . .
    H H1B 0.2184 0.3406 0.5925 0.050 Uiso calc R 1 1 . .
    H H1A 0.0823 0.4542 0.5624 0.050 Uiso calc R 1 1 . .
    C C13 0.2588(2) 0.77862(17) 0.31733(10) 0.0434(4) Uani d . 1 1 . .
    H H13B 0.1546 0.7315 0.3396 0.065 Uiso calc R 1 1 . .
    H H13A 0.2390 0.7972 0.2594 0.065 Uiso calc R 1 1 . .
    H H13C 0.2759 0.8633 0.3466 0.065 Uiso calc R 1 1 . .
loop_
    _atom_site_aniso_label
    _atom_site_aniso_U_11
    _atom_site_aniso_U_22
    _atom_site_aniso_U_33
    _atom_site_aniso_U_12
    _atom_site_aniso_U_13
    _atom_site_aniso_U_23
    O1 0.0301(5) 0.0298(5) 0.0240(4) 0.0021(4) -0.0010(4) 0.0057(3)
    O2 0.0414(5) 0.0225(4) 0.0245(4) -0.0063(4) -0.0003(4) 0.0013(3)
    O5 0.0311(5) 0.0304(5) 0.0341(5) 0.0052(4) -0.0028(4) 0.0079(4)
    C8 0.0268(6) 0.0197(5) 0.0262(6) 0.0001(5) -0.0028(5) -0.0033(5)
    O3 0.0429(6) 0.0429(5) 0.0332(5) 0.0073(5) 0.0039(4) 0.0184(4)
    O4 0.0303(5) 0.0333(5) 0.0322(5) 0.0061(4) 0.0016(4) 0.0053(4)
    C9 0.0333(7) 0.0245(6) 0.0240(6) -0.0027(5) 0.0005(5) -0.0006(5)
    C6 0.0287(6) 0.0180(5) 0.0218(6) -0.0013(5) -0.0018(4) -0.0017(4)
    C12 0.0319(7) 0.0245(6) 0.0278(6) 0.0014(5) -0.0017(5) 0.0031(5)
    C7 0.0299(6) 0.0195(5) 0.0239(6) -0.0007(5) -0.0021(5) -0.0017(5)
    C11 0.0364(7) 0.0235(6) 0.0253(6) -0.0007(5) -0.0022(5) 0.0042(5)
    C5 0.0259(6) 0.0193(5) 0.0240(5) -0.0013(5) -0.0020(5) -0.0015(5)
    C3 0.0271(6) 0.0229(6) 0.0259(6) 0.0018(5) -0.0001(5) 0.0017(5)
    C4 0.0423(7) 0.0277(6) 0.0364(7) 0.0009(6) 0.0059(6) -0.0067(5)
    C10 0.0398(8) 0.0414(7) 0.0326(7) 0.0026(6) 0.0068(6) 0.0077(6)
    C2 0.0281(6) 0.0263(6) 0.0226(6) -0.0004(5) -0.0016(5) -0.0002(5)
    C1 0.0375(7) 0.0366(7) 0.0259(6) -0.0019(6) 0.0041(5) 0.0035(5)
    C13 0.0406(8) 0.0431(8) 0.0464(8) 0.0119(7) 0.0008(7) 0.0166(6)
_geom_special_details
;
All e.s.d.'s (except the e.s.d. in the dihedral angle between two l.s. planes)
are estimated using the full covariance matrix. The cell e.s.d.'s are taken
into account individually in the estimation of e.s.d.'s in distances, angles
and torsion angles; correlations between e.s.d.'s in cell parameters are only
used when they are defined by crystal symmetry. An approximate (isotropic)
treatment of cell e.s.d.'s is used for estimating e.s.d.'s involving l.s.
planes.
;
loop_
    _geom_bond_atom_site_label_1
    _geom_bond_atom_site_label_2
    _geom_bond_site_symmetry_2
    _geom_bond_distance
    _geom_bond_publ_flag
    O1 C7 . 1.3395(15) ?
    O1 C2 . 1.4721(16) ?
    O2 C2 . 1.4003(15) ?
    O2 H2 . 0.8400 ?
    O5 C7 . 1.2384(16) ?
    C8 O4 . 1.3552(16) ?
    C8 C9 . 1.3942(17) ?
    C8 C6 . 1.4067(18) ?
    O3 C11 . 1.3601(15) ?
    O3 H3 . 0.8400 ?
    O4 H4 . 0.8400 ?
    C9 C11 . 1.3917(19) ?
    C9 C10 . 1.5073(18) ?
    C6 C5 . 1.4108(18) ?
    C6 C7 . 1.4469(16) ?
    C12 C5 . 1.3851(17) ?
    C12 C11 . 1.4082(19) ?
    C12 C13 . 1.509(2) ?
    C5 C3 . 1.5111(17) ?
    C3 C2 . 1.5260(17) ?
    C3 C4 . 1.5343(18) ?
    C3 H3A . 1.0000 ?
    C4 H4C . 0.9800 ?
    C4 H4B . 0.9800 ?
    C4 H4A . 0.9800 ?
    C10 H10A . 0.9800 ?
    C10 H10B . 0.9800 ?
    C10 H10C . 0.9800 ?
    C2 C1 . 1.5088(17) ?
    C1 H1C . 0.9800 ?
    C1 H1B . 0.9800 ?
    C1 H1A . 0.9800 ?
    C13 H13B . 0.9800 ?
    C13 H13A . 0.9800 ?
    C13 H13C . 0.9800 ?
loop_
    _geom_angle_atom_site_label_1
    _geom_angle_atom_site_label_2
    _geom_angle_atom_site_label_3
    _geom_angle_site_symmetry_1
    _geom_angle_site_symmetry_3
    _geom_angle
    _geom_angle_publ_flag
    C7 O1 C2 . . 119.30(9) ?
    C2 O2 H2 . . 109.5 ?
    O4 C8 C9 . . 117.19(11) ?
    O4 C8 C6 . . 122.16(11) ?
    C9 C8 C6 . . 120.65(11) ?
    C11 O3 H3 . . 109.5 ?
    C8 O4 H4 . . 109.5 ?
    C11 C9 C8 . . 117.48(12) ?
    C11 C9 C10 . . 120.93(11) ?
    C8 C9 C10 . . 121.59(12) ?
    C8 C6 C5 . . 120.11(11) ?
    C8 C6 C7 . . 119.90(11) ?
    C5 C6 C7 . . 119.94(11) ?
    C5 C12 C11 . . 117.83(12) ?
    C5 C12 C13 . . 123.22(12) ?
    C11 C12 C13 . . 118.93(12) ?
    O5 C7 O1 . . 115.81(10) ?
    O5 C7 C6 . . 123.57(11) ?
    O1 C7 C6 . . 120.61(11) ?
    O3 C11 C9 . . 121.54(12) ?
    O3 C11 C12 . . 114.87(12) ?
    C9 C11 C12 . . 123.58(11) ?
    C12 C5 C6 . . 120.27(11) ?
    C12 C5 C3 . . 121.60(11) ?
    C6 C5 C3 . . 117.86(10) ?
    C5 C3 C2 . . 110.86(10) ?
    C5 C3 C4 . . 109.44(10) ?
    C2 C3 C4 . . 112.57(11) ?
    C5 C3 H3A . . 107.9 ?
    C2 C3 H3A . . 107.9 ?
    C4 C3 H3A . . 107.9 ?
    C3 C4 H4C . . 109.5 ?
    C3 C4 H4B . . 109.5 ?
    H4C C4 H4B . . 109.5 ?
    C3 C4 H4A . . 109.5 ?
    H4C C4 H4A . . 109.5 ?
    H4B C4 H4A . . 109.5 ?
    C9 C10 H10A . . 109.5 ?
    C9 C10 H10B . . 109.5 ?
    H10A C10 H10B . . 109.5 ?
    C9 C10 H10C . . 109.5 ?
    H10A C10 H10C . . 109.5 ?
    H10B C10 H10C . . 109.5 ?
    O2 C2 O1 . . 107.79(10) ?
    O2 C2 C1 . . 111.88(10) ?
    O1 C2 C1 . . 104.30(10) ?
    O2 C2 C3 . . 107.81(9) ?
    O1 C2 C3 . . 109.57(10) ?
    C1 C2 C3 . . 115.22(11) ?
    C2 C1 H1C . . 109.5 ?
    C2 C1 H1B . . 109.5 ?
    H1C C1 H1B . . 109.5 ?
    C2 C1 H1A . . 109.5 ?
    H1C C1 H1A . . 109.5 ?
    H1B C1 H1A . . 109.5 ?
    C12 C13 H13B . . 109.5 ?
    C12 C13 H13A . . 109.5 ?
    H13B C13 H13A . . 109.5 ?
    C12 C13 H13C . . 109.5 ?
    H13B C13 H13C . . 109.5 ?
    H13A C13 H13C . . 109.5 ?
loop_
    _geom_torsion_atom_site_label_1
    _geom_torsion_atom_site_label_2
    _geom_torsion_atom_site_label_3
    _geom_torsion_atom_site_label_4
    _geom_torsion_site_symmetry_1
    _geom_torsion_site_symmetry_2
    _geom_torsion_site_symmetry_3
    _geom_torsion_site_symmetry_4
    _geom_torsion
    _geom_torsion_publ_flag
    O4 C8 C9 C11 . . . . -177.25(11) ?
    C6 C8 C9 C11 . . . . 2.70(17) ?
    O4 C8 C9 C10 . . . . 2.78(17) ?
    C6 C8 C9 C10 . . . . -177.27(11) ?
    O4 C8 C6 C5 . . . . 178.45(10) ?
    C9 C8 C6 C5 . . . . -1.50(17) ?
    O4 C8 C6 C7 . . . . 0.92(17) ?
    C9 C8 C6 C7 . . . . -179.03(11) ?
    C2 O1 C7 O5 . . . . -164.73(11) ?
    C2 O1 C7 C6 . . . . 16.22(16) ?
    C8 C6 C7 O5 . . . . 6.00(18) ?
    C5 C6 C7 O5 . . . . -171.53(11) ?
    C8 C6 C7 O1 . . . . -175.02(10) ?
    C5 C6 C7 O1 . . . . 7.45(17) ?
    C8 C9 C11 O3 . . . . 177.94(11) ?
    C10 C9 C11 O3 . . . . -2.09(19) ?
    C8 C9 C11 C12 . . . . -1.55(19) ?
    C10 C9 C11 C12 . . . . 178.42(12) ?
    C5 C12 C11 O3 . . . . 179.62(11) ?
    C13 C12 C11 O3 . . . . -1.81(19) ?
    C5 C12 C11 C9 . . . . -0.9(2) ?
    C13 C12 C11 C9 . . . . 177.71(13) ?
    C11 C12 C5 C6 . . . . 2.13(18) ?
    C13 C12 C5 C6 . . . . -176.37(13) ?
    C11 C12 C5 C3 . . . . 176.12(11) ?
    C13 C12 C5 C3 . . . . -2.4(2) ?
    C8 C6 C5 C12 . . . . -1.01(17) ?
    C7 C6 C5 C12 . . . . 176.51(11) ?
    C8 C6 C5 C3 . . . . -175.22(10) ?
    C7 C6 C5 C3 . . . . 2.31(16) ?
    C12 C5 C3 C2 . . . . 153.52(11) ?
    C6 C5 C3 C2 . . . . -32.36(14) ?
    C12 C5 C3 C4 . . . . -81.73(14) ?
    C6 C5 C3 C4 . . . . 92.39(13) ?
    C7 O1 C2 O2 . . . . 70.86(13) ?
    C7 O1 C2 C1 . . . . -170.08(10) ?
    C7 O1 C2 C3 . . . . -46.21(14) ?
    C5 C3 C2 O2 . . . . -64.88(12) ?
    C4 C3 C2 O2 . . . . 172.15(11) ?
    C5 C3 C2 O1 . . . . 52.17(12) ?
    C4 C3 C2 O1 . . . . -70.79(13) ?
    C5 C3 C2 C1 . . . . 169.38(11) ?
    C4 C3 C2 C1 . . . . 46.42(15) ?
loop_
    _geom_hbond_atom_site_label_D
    _geom_hbond_atom_site_label_H
    _geom_hbond_atom_site_label_A
    _geom_hbond_site_symmetry_A
    _geom_hbond_distance_DH
    _geom_hbond_distance_HA
    _geom_hbond_distance_DA
    _geom_hbond_angle_DHA
    O4 H4 O5 . 0.84 1.87 2.6040(13) 145
    O2 H2 O5 3_456 0.84 1.95 2.7851(13) 172
    O3 H3 O2 4_655 0.84 2.15 2.8942(14) 148
data_global
_journal_date_recd_electronic     2011-05-26
_journal_date_accepted     2011-06-06
_journal_name_full     'Acta Crystallographica, Section E'
_journal_year     2011
_journal_volume     67
_journal_issue      7
_journal_page_first     o1675
_journal_page_last     o1675
_journal_paper_category     QO
_journal_coeditor_code     CV5104
_publ_contact_author_name     'Yun Wang'
_publ_contact_author_address
;
Guangdong Institute for Drug Control
Guangzhou 510180
People's Republic of China
;
_publ_contact_author_email     yywentao@yahoo.com.cn
_publ_contact_author_Phone     86-20-81340993
_publ_section_title
;
3,6,8-Trihydroxy-3,4,5,7-tetramethyl-3,4-dihydroisocoumarin
;
loop_
    _publ_author_name
    _publ_author_address
    'Yi-Wen Tao'
;
School of Basic Science
Guangzhou Medical College
Guangzhou 510182
People's Republic of China
;
    'Yun Wang'
;
Guangdong Institute for Drug Control
Guangzhou 510180
People's Republic of China
;
