# Supplementary material for: 3,6,8-Trihy­droxy-3,4,5,7-tetra­methyl-3,4-dihydro­isocoumarin
Source: Acta Crystallogr Sect E Struct Rep Online. 2011 Jun 18;67(Pt 7):o1675. doi: 10.1107/S1600536811021751 (PMC3152146; doi:10.1107/S1600536811021751)
Supplement: Supplementary file 2 [file e-67-o1675-Isup2.hkl]

# 
# h,k,l, Fc-squared, Fo-squared, sigma(Fo-squared) and status flag 
# 
data_I
_shelx_title ' 1 in P212121 ' 
_shelx_refln_list_code          4 
_shelx_F_calc_maximum       95.60 
_exptl_crystal_F_000       536.00 
_reflns_d_resolution_high  0.8303 
 
loop_ 
 _symmetry_equiv_pos_as_xyz 
 'x, y, z' 
 '-x+1/2, -y, z+1/2' 
 'x+1/2, -y+1/2, -z' 
 '-x, y+1/2, -z+1/2' 
 
_cell_length_a     7.4731 
_cell_length_b     9.9742 
_cell_length_c    16.4066 
_cell_angle_alpha  90.000 
_cell_angle_beta   90.000 
_cell_angle_gamma  90.000 
 
_shelx_F_squared_multiplier     1.000 
 
loop_ 
 _refln_index_h 
 _refln_index_k 
 _refln_index_l 
 _refln_F_squared_calc 
 _refln_F_squared_meas 
 _refln_F_squared_sigma 
 _refln_observed_status 
   2   0   0     4699.53     4720.87     48.08 o 
   4   0   0     1481.89     1502.95     12.25 o 
   6   0   0      358.35      394.74      9.28 o 
   8   0   0       18.40       18.53      1.05 o 
   1   1   0      589.24      580.09      3.29 o 
   2   1   0      484.16      476.78      3.72 o 
   3   1   0      594.40      566.32      9.38 o 
   4   1   0       30.21       25.99      0.87 o 
   5   1   0        7.93        7.77      0.39 o 
   6   1   0      237.90      236.52      3.79 o 
   7   1   0      749.78      760.98      6.32 o 
   8   1   0       27.42       24.50      0.79 o 
   0   2   0      542.92      511.31     15.61 o 
   1   2   0       26.06       28.57      0.40 o 
   2   2   0      199.90      196.99      2.10 o 
   3   2   0      548.24      606.40      1.75 o 
   4   2   0      221.74      236.25      4.37 o 
   5   2   0        5.53        4.93      0.46 o 
   6   2   0        0.24        1.34      0.37 o 
   7   2   0      759.60      732.34     13.60 o 
   8   2   0       23.50       27.11      1.20 o 
   1   3   0      461.45      397.62      1.71 o 
   2   3   0       22.44       22.62      0.60 o 
   3   3   0     1376.07     1607.45     10.98 o 
   4   3   0      288.19      310.71      3.45 o 
   5   3   0       73.14       65.25      0.72 o 
   6   3   0       13.38       13.27      0.53 o 
   7   3   0       58.65       59.34      2.09 o 
   8   3   0      135.47      144.47      2.10 o 
   0   4   0      418.88      443.70      7.28 o 
   1   4   0       37.03       42.85      0.78 o 
   2   4   0     1251.38     1310.95      5.70 o 
   3   4   0      115.21      124.76      1.91 o 
   4   4   0      864.03      904.23      4.27 o 
   5   4   0        4.24        3.25      0.29 o 
   6   4   0       24.00       21.40      0.79 o 
   7   4   0      132.76      124.13      1.71 o 
   8   4   0        1.31        1.32      0.37 o 
   1   5   0        4.01        7.49      1.02 o 
   2   5   0      152.83      168.40      1.62 o 
   3   5   0      130.53      140.51      3.22 o 
   4   5   0      246.32      234.27      1.43 o 
   5   5   0       19.05       16.70      0.39 o 
   6   5   0      109.97       98.22      1.42 o 
   7   5   0       14.69       16.91      1.09 o 
   8   5   0        8.78       10.27      1.00 o 
   0   6   0      235.07      199.11      1.66 o 
   1   6   0       34.44       33.20      0.70 o 
   2   6   0        2.23        2.59      0.20 o 
   3   6   0       24.86       24.20      0.68 o 
   4   6   0      421.62      406.88      1.56 o 
   5   6   0      489.92      449.50      3.90 o 
   6   6   0      188.95      191.53      3.50 o 
   7   6   0        0.08        0.82      0.44 o 
   1   7   0      166.30      164.03      1.18 o 
   2   7   0       92.50       87.50      0.84 o 
   3   7   0      161.86      148.76      1.50 o 
   4   7   0      120.83      119.68      0.75 o 
   5   7   0       55.71       56.80      1.22 o 
   6   7   0        2.76        1.89      0.29 o 
   7   7   0       83.98       86.64      4.62 o 
   0   8   0      247.55      242.05      3.69 o 
   1   8   0        7.28        6.57      0.23 o 
   2   8   0      138.94      139.79      2.06 o 
   3   8   0      304.35      293.10      3.51 o 
   4   8   0       26.36       27.90      0.44 o 
   5   8   0       46.91       50.26      1.38 o 
   6   8   0       90.55       96.99      1.48 o 
   1   9   0       52.12       57.32      0.76 o 
   2   9   0      331.84      335.93      7.78 o 
   3   9   0      144.16      136.48      1.18 o 
   4   9   0       71.62       68.40      0.64 o 
   5   9   0       24.14       25.45      1.25 o 
   0  10   0       40.38       43.40      0.95 o 
   1  10   0      102.88      114.88      0.97 o 
   2  10   0      431.52      456.78      2.80 o 
   3  10   0        1.01        0.93      0.33 o 
   4  10   0        1.53        1.93      0.60 o 
   1  11   0      131.47      144.84      1.44 o 
   2  11   0       83.94       81.40      1.08 o 
   3  11   0        7.88        9.27      0.42 o 
   1   0   1     2906.55     2947.99     51.32 o 
   2   0   1     1492.48     1449.35     13.81 o 
   3   0   1      277.21      257.42      1.38 o 
   4   0   1      161.93      168.99      2.93 o 
   5   0   1      265.61      267.49      1.52 o 
   6   0   1      619.33      633.96      5.49 o 
   7   0   1      316.36      330.28      1.25 o 
   8   0   1        7.62        7.84      0.70 o 
  -8   1   1       66.93       68.65      2.86 o 
  -7   1   1      136.29      135.58      1.74 o 
  -6   1   1        3.74        6.82      2.59 o 
  -5   1   1      115.67      125.96      0.99 o 
  -4   1   1      671.69      692.58      4.77 o 
  -3   1   1      171.41      158.00      2.83 o 
  -2   1   1     1092.62     1034.17      6.25 o 
  -1   1   1     4273.70     4287.73    168.64 o 
   0   1   1      243.42      228.38      1.63 o 
   1   1   1     4267.72     4333.37    145.10 o 
   2   1   1     1095.05     1040.66     10.35 o 
   3   1   1      175.43      152.77      3.43 o 
   4   1   1      669.76      670.51      6.75 o 
   5   1   1      114.62      127.49      1.58 o 
   6   1   1        3.83        4.38      1.15 o 
   7   1   1      136.11      138.03      1.36 o 
   8   1   1       65.84       68.62      2.55 o 
  -8   2   1       11.12       13.69      1.85 o 
  -7   2   1       96.10       98.03      2.33 o 
  -6   2   1       51.20       52.39      0.68 o 
  -5   2   1       91.04       99.32      1.76 o 
  -4   2   1       24.73       19.26      1.91 o 
  -3   2   1     1190.33     1248.41      7.86 o 
  -2   2   1      302.96      287.27      1.15 o 
  -1   2   1     2255.84     2141.79     33.93 o 
   0   2   1     3348.36     3443.07     26.68 o 
   1   2   1     2253.06     2177.50     40.14 o 
   2   2   1      302.72      289.57      2.66 o 
   3   2   1     1187.16     1254.24      3.83 o 
   4   2   1       24.54       14.46      1.12 o 
   5   2   1       90.72      102.39      2.52 o 
   6   2   1       51.16       53.37      1.30 o 
   7   2   1       96.29      100.34      2.12 o 
   8   2   1       11.48       12.68      1.16 o 
  -8   3   1       82.61       79.90      2.65 o 
  -7   3   1      182.85      180.32      4.58 o 
  -6   3   1       64.15       58.03      2.45 o 
  -5   3   1        9.83        9.33      0.25 o 
  -4   3   1      178.64      188.30      3.06 o 
  -3   3   1     1018.37     1042.16     11.12 o 
  -2   3   1      512.32      518.57     10.00 o 
  -1   3   1      651.90      631.24      7.54 o 
   0   3   1     6276.95     6140.49    284.07 o 
   1   3   1      649.22      639.57      7.72 o 
   2   3   1      509.20      506.89      5.69 o 
   3   3   1     1016.61     1049.51      9.18 o 
   4   3   1      180.72      199.40      3.17 o 
   5   3   1       10.08        9.32      1.37 o 
   6   3   1       62.51       57.07      2.82 o 
   7   3   1      182.55      180.76      4.88 o 
   8   3   1       82.63       82.48      2.96 o 
  -8   4   1       44.80       50.90      0.86 o 
  -7   4   1       74.09       78.45      2.11 o 
  -6   4   1      101.27       93.70      1.96 o 
  -5   4   1       29.19       25.14      0.43 o 
  -4   4   1      764.68      767.93      6.27 o 
  -3   4   1       39.77       40.91      0.73 o 
  -2   4   1      301.61      334.93      4.53 o 
  -1   4   1       24.59       20.94      0.45 o 
   0   4   1      499.63      483.18     18.05 o 
   1   4   1       23.65       19.91      0.62 o 
   2   4   1      302.57      326.16      3.35 o 
   3   4   1       40.21       42.63      0.78 o 
   4   4   1      771.72      772.23     13.13 o 
   5   4   1       30.27       26.80      0.37 o 
   6   4   1      101.64       93.62      5.00 o 
   7   4   1       74.35       82.34      3.88 o 
   8   4   1       45.45       49.54      1.58 o 
  -8   5   1       22.59       26.46      0.60 o 
  -7   5   1       20.00       17.60      0.87 o 
  -6   5   1      220.95      208.22      2.94 o 
  -5   5   1       15.18       20.98      0.50 o 
  -4   5   1      171.44      173.52      1.64 o 
  -3   5   1      314.09      330.59      8.03 o 
  -2   5   1      593.46      579.17      6.37 o 
  -1   5   1      551.18      565.60      5.94 o 
   0   5   1       38.85       30.76      0.80 o 
   1   5   1      554.18      559.97      4.44 o 
   2   5   1      596.94      586.01      7.69 o 
   3   5   1      312.91      319.01      6.44 o 
   4   5   1      169.91      170.55      2.84 o 
   5   5   1       15.47       19.92      0.36 o 
   6   5   1      222.44      211.04      4.28 o 
   7   5   1       20.13       22.23      1.24 o 
   8   5   1       22.52       27.85      0.99 o 
  -7   6   1       11.08        9.89      0.58 o 
  -6   6   1       86.70       75.91      1.68 o 
  -5   6   1       88.28       86.89      0.90 o 
  -4   6   1       13.64       13.04      0.25 o 
  -3   6   1      106.68      105.41      1.42 o 
  -2   6   1        9.62        8.54      0.20 o 
  -1   6   1      167.10      172.98      1.43 o 
   0   6   1      136.68      120.61      0.74 o 
   1   6   1      168.51      174.58      0.84 o 
   2   6   1        9.91        9.10      0.20 o 
   3   6   1      106.79      106.52      0.86 o 
   4   6   1       13.37       13.08      0.47 o 
   5   6   1       86.89       83.83      1.31 o 
   6   6   1       86.95       75.15      2.25 o 
   7   6   1       10.83       10.74      0.68 o 
  -7   7   1       41.14       36.73      0.63 o 
  -6   7   1       83.94       79.02      0.97 o 
  -5   7   1       38.65       34.10      0.64 o 
  -4   7   1       74.66       75.04      1.37 o 
  -3   7   1        9.84       10.75      0.28 o 
  -2   7   1       41.37       39.13      0.59 o 
  -1   7   1      561.68      547.99      7.41 o 
   0   7   1        8.48        7.60      0.21 o 
   1   7   1      559.29      538.64      4.32 o 
   2   7   1       40.73       39.81      0.57 o 
   3   7   1       10.25       11.39      0.34 o 
   4   7   1       75.44       73.98      1.40 o 
   5   7   1       38.55       33.54      0.72 o 
   6   7   1       83.11       77.14      1.12 o 
   7   7   1       41.64       36.16      0.68 o 
  -6   8   1        1.78        2.90      0.56 o 
  -5   8   1       50.73       46.39      0.56 o 
  -4   8   1       21.44       22.19      0.40 o 
  -3   8   1       78.72       78.90      0.76 o 
  -2   8   1       89.88       94.35      0.78 o 
  -1   8   1      732.20      711.50      7.52 o 
   0   8   1       16.68       16.93      0.26 o 
   1   8   1      732.59      706.76      3.20 o 
   2   8   1       88.33       90.54      1.66 o 
   3   8   1       78.32       79.56      1.03 o 
   4   8   1       20.99       21.93      0.39 o 
   5   8   1       51.22       44.88      0.95 o 
   6   8   1        1.78        2.80      0.45 o 
  -5   9   1        1.37        1.10      0.34 o 
  -4   9   1       34.52       31.22      0.74 o 
  -3   9   1      155.63      156.53      1.91 o 
  -2   9   1      160.13      162.64      2.16 o 
  -1   9   1      162.42      166.61      1.81 o 
   0   9   1       98.53       95.03      3.72 o 
   1   9   1      161.34      158.93      3.26 o 
   2   9   1      159.41      165.33      2.01 o 
   3   9   1      156.84      160.98      2.35 o 
   4   9   1       34.57       32.29      0.81 o 
   5   9   1        1.26        0.99      0.43 o 
  -4  10   1        5.73        5.26      0.33 o 
  -3  10   1       38.29       38.02      0.83 o 
  -2  10   1      217.03      232.23      2.02 o 
  -1  10   1      125.00      134.78      0.99 o 
   0  10   1       17.41       14.91      0.64 o 
   1  10   1      124.10      135.18      1.67 o 
   2  10   1      217.89      225.67      1.99 o 
   3  10   1       37.84       38.30      1.02 o 
   4  10   1        5.68        5.19      0.33 o 
  -3  11   1       58.52       59.52      0.83 o 
  -2  11   1       33.78       34.62      0.76 o 
  -1  11   1        3.16        4.21      0.47 o 
   0  11   1      208.55      228.06      1.65 o 
   1  11   1        3.25        2.73      0.42 o 
   2  11   1       34.38       36.79      0.78 o 
   3  11   1       58.61       60.72      0.83 o 
   0   0   2     3232.90     3236.82     82.57 o 
   1   0   2      132.92      130.20      1.34 o 
   2   0   2     3592.47     3517.56     24.54 o 
   3   0   2       45.32       29.84      0.91 o 
   4   0   2      138.19      134.53      2.08 o 
   5   0   2      133.72      133.00      0.96 o 
   6   0   2      567.29      565.73      2.29 o 
   7   0   2      197.62      201.29      1.90 o 
   8   0   2        0.37       -0.34      0.34 o 
  -7   1   2       58.79       59.37      0.79 o 
  -6   1   2      471.55      478.12      6.56 o 
  -5   1   2       95.45       89.03      2.30 o 
  -4   1   2      197.37      216.37      5.42 o 
  -3   1   2      440.97      476.76      8.21 o 
  -2   1   2      407.57      390.17      2.86 o 
  -1   1   2     4594.26     4546.59     65.48 o 
   1   1   2     4596.47     4653.96    154.79 o 
   2   1   2      404.91      391.03      2.71 o 
   3   1   2      439.48      425.12     10.90 o 
   4   1   2      199.71      213.21      3.30 o 
   5   1   2       96.43       91.18      1.93 o 
   6   1   2      469.13      467.17     10.06 o 
   7   1   2       59.31       60.65      1.40 o 
   8   1   2       56.64       55.58      0.74 o 
  -8   2   2       41.64       42.32      1.78 o 
  -7   2   2      264.57      266.26      3.33 o 
  -6   2   2       17.19       14.30      1.15 o 
  -5   2   2      166.37      158.12      1.98 o 
  -4   2   2      427.44      443.71      6.96 o 
  -3   2   2      696.51      756.03      6.07 o 
  -2   2   2      701.45      653.81      5.92 o 
  -1   2   2     5111.89     4843.07    122.15 o 
   0   2   2     9139.94     9644.23    676.01 o 
   1   2   2     5121.00     5175.02    106.84 o 
   2   2   2      705.36      661.24      4.20 o 
   3   2   2      694.84      764.66      7.02 o 
   4   2   2      422.20      445.35      3.90 o 
   5   2   2      166.67      168.68      1.81 o 
   6   2   2       17.12       16.85      0.83 o 
   7   2   2      261.10      260.77      2.98 o 
   8   2   2       41.09       41.35      0.99 o 
  -8   3   2       72.73       69.86      3.99 o 
  -7   3   2       19.18       23.43      4.31 o 
  -6   3   2       40.72       43.57      0.79 o 
  -5   3   2       29.48       30.07      0.59 o 
  -4   3   2      536.67      526.25     10.76 o 
  -3   3   2      122.36      112.15      1.12 o 
  -2   3   2       76.62       76.94      0.86 o 
  -1   3   2     2014.76     1886.57     22.31 o 
   0   3   2       97.20       97.37      1.02 o 
   1   3   2     2023.65     1920.90     20.35 o 
   2   3   2       74.74       77.45      0.88 o 
   3   3   2      122.54      110.99      1.41 o 
   4   3   2      538.50      573.26      9.08 o 
   5   3   2       29.29       32.16      0.59 o 
   6   3   2       40.58       43.55      1.37 o 
   7   3   2       19.09       20.49      2.48 o 
   8   3   2       72.29       71.05      2.70 o 
  -8   4   2       73.04       75.15      0.78 o 
  -7   4   2      434.28      419.31      2.91 o 
  -6   4   2       80.79       76.47      0.95 o 
  -5   4   2       57.30       58.51      0.57 o 
  -4   4   2      730.86      707.72      6.96 o 
  -3   4   2      342.89      365.12      2.13 o 
  -2   4   2       23.90       25.67      0.55 o 
  -1   4   2     1649.76     1619.06      8.16 o 
   0   4   2     1843.57     1739.52     22.31 o 
   1   4   2     1656.62     1656.70     24.58 o 
   2   4   2       24.41       26.02      0.93 o 
   3   4   2      349.46      373.25      6.03 o 
   4   4   2      729.15      717.91     17.17 o 
   5   4   2       57.20       59.69      0.85 o 
   6   4   2       81.20       73.11      0.89 o 
   7   4   2      437.63      423.69      8.01 o 
   8   4   2       74.36       73.43      1.13 o 
  -8   5   2        4.42        4.72      0.35 o 
  -7   5   2       25.76       18.20      0.69 o 
  -6   5   2       36.43       31.01      0.61 o 
  -5   5   2       34.88       34.09      0.40 o 
  -4   5   2      142.10      147.67      0.82 o 
  -3   5   2       36.78       35.01      0.58 o 
  -2   5   2      849.61      860.86      7.45 o 
  -1   5   2      120.44      109.25      1.76 o 
   0   5   2      143.43      112.19      2.74 o 
   1   5   2      120.23      111.20      2.16 o 
   2   5   2      851.53      876.95     13.93 o 
   3   5   2       36.07       34.35      1.62 o 
   4   5   2      141.62      151.24      1.10 o 
   5   5   2       35.17       33.41      0.52 o 
   6   5   2       37.05       30.03      1.51 o 
   7   5   2       25.77       23.10      0.52 o 
   8   5   2        4.63        2.91      0.47 o 
  -7   6   2        5.23        4.57      0.40 o 
  -6   6   2       58.05       58.69      0.72 o 
  -5   6   2       42.51       37.59      1.27 o 
  -4   6   2       82.22       83.20      0.96 o 
  -3   6   2      240.73      257.01      2.14 o 
  -2   6   2      228.10      235.76      4.98 o 
  -1   6   2       64.00       74.03      1.36 o 
   0   6   2     1554.60     1565.36     33.42 o 
   1   6   2       64.44       76.58      1.29 o 
   2   6   2      225.22      236.78      4.97 o 
   3   6   2      240.82      253.99      1.64 o 
   4   6   2       81.11       81.02      0.93 o 
   5   6   2       42.13       37.70      0.83 o 
   6   6   2       57.40       55.89      0.78 o 
   7   6   2        5.01        6.20      0.81 o 
  -7   7   2       34.37       36.23      4.41 o 
  -6   7   2       25.58       30.65      0.45 o 
  -5   7   2      157.21      151.39      2.08 o 
  -4   7   2       43.99       41.29      0.64 o 
  -3   7   2       49.73       47.07      0.80 o 
  -2   7   2      164.97      161.90      2.30 o 
  -1   7   2        7.70        6.47      0.20 o 
   0   7   2       59.65       55.39      0.94 o 
   1   7   2        8.24        6.70      0.21 o 
   2   7   2      165.87      165.28      1.54 o 
   3   7   2       49.92       47.09      0.51 o 
   4   7   2       44.34       41.88      0.77 o 
   5   7   2      154.90      150.60      0.84 o 
   6   7   2       26.46       31.46      0.83 o 
   7   7   2       34.37       33.31      3.19 o 
  -6   8   2      155.35      157.57      0.96 o 
  -5   8   2      128.30      121.76      1.34 o 
  -4   8   2       76.21       75.10      0.68 o 
  -3   8   2      349.60      337.02      3.41 o 
  -2   8   2      244.67      247.40      3.43 o 
  -1   8   2       72.68       72.48      1.08 o 
   0   8   2       80.62       96.56      0.69 o 
   1   8   2       72.32       72.15      1.46 o 
   2   8   2      240.04      238.90      3.82 o 
   3   8   2      350.78      337.47      5.96 o 
   4   8   2       76.84       77.42      0.90 o 
   5   8   2      128.26      119.79      1.00 o 
   6   8   2      154.67      159.12      4.03 o 
  -5   9   2       40.13       38.54      1.35 o 
  -4   9   2       12.60       13.38      0.29 o 
  -3   9   2      136.74      140.54      0.91 o 
  -2   9   2      237.71      238.96      3.01 o 
  -1   9   2       19.65       22.07      0.31 o 
   0   9   2       25.85       27.37      0.61 o 
   1   9   2       19.55       21.03      0.44 o 
   2   9   2      236.66      239.04      1.49 o 
   3   9   2      135.80      142.55      1.63 o 
   4   9   2       12.58       13.18      0.40 o 
   5   9   2       40.50       41.91      0.79 o 
  -4  10   2       17.62       19.17      1.45 o 
  -3  10   2       43.08       45.68      1.11 o 
  -2  10   2      164.63      176.35      1.76 o 
  -1  10   2       64.56       71.66      0.78 o 
   0  10   2       10.20        9.85      1.00 o 
   1  10   2       66.54       73.75      0.76 o 
   2  10   2      165.38      172.65      1.74 o 
   3  10   2       43.12       44.71      1.05 o 
   4  10   2       17.40       18.94      1.18 o 
  -3  11   2       90.20       91.32      0.97 o 
  -2  11   2       56.21       57.29      0.89 o 
  -1  11   2      157.38      167.81      1.51 o 
   0  11   2        5.47        4.24      0.32 o 
   1  11   2      156.46      166.53      1.49 o 
   2  11   2       56.23       56.50      0.89 o 
   3  11   2       90.86       91.44      0.98 o 
   1   0   3        1.87        2.07      0.21 o 
   2   0   3       40.05       50.45      0.63 o 
   3   0   3     1631.73     1612.18     12.01 o 
   4   0   3     3279.80     3577.55     50.48 o 
   5   0   3       28.26       31.04      0.58 o 
   6   0   3      127.33      123.42      1.19 o 
   7   0   3        0.38        1.54      0.72 o 
   8   0   3        1.13        0.46      0.66 o 
  -8   1   3       48.90       48.80      1.28 o 
  -7   1   3      185.07      181.38      2.68 o 
  -6   1   3      863.95      863.34      6.08 o 
  -5   1   3       39.66       41.31      0.64 o 
  -4   1   3      936.71     1018.20      7.37 o 
  -3   1   3      878.69      838.16      7.28 o 
  -2   1   3      800.40      769.80      9.19 o 
  -1   1   3     1336.48     1244.62      9.80 o 
   0   1   3     2422.60     2470.33     33.71 o 
   1   1   3     1325.11     1246.99     14.87 o 
   2   1   3      799.44      784.36      5.22 o 
   3   1   3      872.47      835.97      3.43 o 
   4   1   3      936.12      996.53      8.68 o 
   5   1   3       40.57       42.23      0.65 o 
   6   1   3      863.86      880.49     11.37 o 
   7   1   3      185.13      185.99      3.22 o 
   8   1   3       49.16       51.03      1.37 o 
  -8   2   3       53.67       54.73      2.44 o 
  -7   2   3       21.23       21.39      0.96 o 
  -6   2   3      295.40      309.27      5.49 o 
  -5   2   3       47.78       48.58      0.59 o 
  -4   2   3       29.50       32.12      0.64 o 
  -3   2   3      999.00     1122.95     12.15 o 
  -2   2   3     1612.32     1604.99      4.39 o 
  -1   2   3     3025.99     3129.83     67.60 o 
   0   2   3      239.43      218.70      3.23 o 
   1   2   3     3020.95     3137.71     77.99 o 
   2   2   3     1617.63     1636.02      6.91 o 
   3   2   3      996.41     1129.75      8.78 o 
   4   2   3       28.90       34.65      1.02 o 
   5   2   3       48.07       48.26      0.51 o 
   6   2   3      293.75      307.83      5.12 o 
   7   2   3       21.53       19.95      0.54 o 
   8   2   3       52.24       53.90      1.48 o 
  -8   3   3       94.32       92.01      4.22 o 
  -7   3   3       50.20       48.71      0.62 o 
  -6   3   3      131.60      120.67      2.84 o 
  -5   3   3       88.26       91.87      1.49 o 
  -4   3   3      551.38      587.81     10.93 o 
  -3   3   3      192.39      203.17      3.34 o 
  -2   3   3       17.74       24.37      0.89 o 
  -1   3   3     3939.60     3893.23     36.48 o 
   0   3   3     4804.87     4598.77     92.99 o 
   1   3   3     3920.57     3744.82     54.79 o 
   2   3   3       18.00       24.54      0.38 o 
   3   3   3      192.83      199.80      1.83 o 
   4   3   3      553.65      591.69     13.12 o 
   5   3   3       89.29       93.45      1.55 o 
   6   3   3      132.23      118.66      2.09 o 
   7   3   3       50.83       48.78      0.63 o 
   8   3   3       93.91       88.94      2.57 o 
  -8   4   3       73.52       74.64      0.75 o 
  -7   4   3      117.80      115.61      1.85 o 
  -6   4   3       36.57       33.38      0.50 o 
  -5   4   3        0.17       -0.01      0.07 o 
  -4   4   3       37.96       41.93      1.11 o 
  -3   4   3       55.47       53.22      0.97 o 
  -2   4   3      564.78      516.73      4.77 o 
  -1   4   3      284.00      265.91      2.27 o 
   0   4   3     2223.15     2415.46     20.52 o 
   1   4   3      284.20      272.21      3.99 o 
   2   4   3      566.01      532.04      2.56 o 
   3   4   3       54.52       52.83      1.56 o 
   4   4   3       37.59       38.22      1.39 o 
   5   4   3        0.18        0.19      0.42 o 
   6   4   3       37.20       33.06      0.54 o 
   7   4   3      117.23      115.60      2.69 o 
   8   4   3       71.95       69.25      0.77 o 
  -8   5   3       29.54       32.95      0.62 o 
  -7   5   3       48.52       50.34      0.70 o 
  -6   5   3      136.89      142.98      1.03 o 
  -5   5   3       16.02       18.43      0.48 o 
  -4   5   3       29.83       29.15      0.74 o 
  -3   5   3      634.43      614.58      7.33 o 
  -2   5   3      263.39      271.57      3.16 o 
  -1   5   3      250.35      265.06      3.10 o 
   0   5   3      447.09      449.95      3.74 o 
   1   5   3      248.26      268.36      2.71 o 
   2   5   3      266.45      269.42      2.85 o 
   3   5   3      635.95      616.63      7.31 o 
   4   5   3       29.65       29.67      0.52 o 
   5   5   3       16.52       17.79      0.37 o 
   6   5   3      137.81      139.01      1.89 o 
   7   5   3       50.17       51.84      1.08 o 
   8   5   3       29.22       33.88      0.97 o 
  -7   6   3       49.26       46.69      2.55 o 
  -6   6   3       48.23       52.76      0.57 o 
  -5   6   3        9.80       10.00      0.31 o 
  -4   6   3      223.87      223.40      2.19 o 
  -3   6   3       17.37       17.75      0.26 o 
  -2   6   3      440.49      431.21      5.97 o 
  -1   6   3       55.38       55.31      1.12 o 
   0   6   3      462.79      445.53     16.05 o 
   1   6   3       54.87       58.61      1.19 o 
   2   6   3      443.06      435.23      3.85 o 
   3   6   3       17.26       18.34      0.32 o 
   4   6   3      223.02      224.03      1.59 o 
   5   6   3       10.35       10.36      0.36 o 
   6   6   3       47.98       50.25      1.02 o 
   7   6   3       48.03       48.92      1.64 o 
  -6   7   3        0.15        0.45      0.48 o 
  -5   7   3      151.09      143.98      1.21 o 
  -4   7   3       40.59       36.42      0.45 o 
  -3   7   3      170.78      163.42      1.33 o 
  -2   7   3       24.08       22.53      0.28 o 
  -1   7   3      105.80       99.48      1.31 o 
   0   7   3       20.18       18.07      0.30 o 
   1   7   3      106.48      101.96      1.01 o 
   2   7   3       23.63       22.89      0.26 o 
   3   7   3      172.14      161.67      1.09 o 
   4   7   3       40.26       37.64      0.55 o 
   5   7   3      150.36      142.46      2.13 o 
   6   7   3        0.19        0.70      0.80 o 
   7   7   3       73.92       73.55      1.04 o 
  -6   8   3        8.18        5.34      0.68 o 
  -5   8   3       18.30       15.79      0.36 o 
  -4   8   3       99.91      101.93      0.76 o 
  -3   8   3      136.09      128.15      0.76 o 
  -2   8   3       30.56       28.56      0.38 o 
  -1   8   3      349.89      333.95      3.11 o 
   0   8   3      296.44      279.83      1.16 o 
   1   8   3      350.50      321.06      2.83 o 
   2   8   3       30.45       27.90      0.37 o 
   3   8   3      136.65      130.31      1.40 o 
   4   8   3      101.34      101.78      1.38 o 
   5   8   3       17.84       15.08      0.40 o 
   6   8   3        7.68        6.48      0.39 o 
  -5   9   3      101.90       99.62      1.16 o 
  -4   9   3       44.29       43.53      0.77 o 
  -3   9   3        7.31        7.89      0.45 o 
  -2   9   3      403.59      400.59      6.00 o 
  -1   9   3      132.93      131.49      1.99 o 
   0   9   3        1.62        1.97      0.24 o 
   1   9   3      133.68      129.75      2.43 o 
   2   9   3      404.88      396.94     10.37 o 
   3   9   3        7.52        8.32      0.55 o 
   4   9   3       43.97       43.10      0.63 o 
   5   9   3      101.05       99.69      1.16 o 
  -4  10   3      127.19      132.45      1.40 o 
  -3  10   3       51.38       54.85      1.45 o 
  -2  10   3       79.26       86.16      1.26 o 
  -1  10   3       96.95       97.53      1.40 o 
   0  10   3       51.54       52.80      0.80 o 
   1  10   3       96.36       97.66      1.14 o 
   2  10   3       79.00       80.29      1.22 o 
   3  10   3       52.14       54.33      0.98 o 
   4  10   3      127.86      129.73      1.26 o 
  -3  11   3       11.08       11.25      0.41 o 
  -2  11   3       32.24       33.98      0.71 o 
  -1  11   3        2.75        2.32      0.48 o 
   0  11   3       11.48       14.34      0.30 o 
   1  11   3        3.14        2.05      0.28 o 
   2  11   3       33.81       32.69      0.71 o 
   3  11   3       10.84       12.45      0.41 o 
   0   0   4     5912.54     5808.69     96.39 o 
   1   0   4      435.79      404.07      5.33 o 
   2   0   4      271.66      283.93      2.71 o 
   3   0   4      923.76      996.89      5.85 o 
   4   0   4      518.68      567.07      5.09 o 
   5   0   4      117.24      113.99      1.55 o 
   6   0   4      720.60      718.78      7.50 o 
   7   0   4        6.60        5.67      0.69 o 
   8   0   4        0.91        0.78      0.51 o 
  -8   1   4       20.80       20.23      0.76 o 
  -7   1   4       52.55       57.24      1.09 o 
  -6   1   4      423.34      427.14      7.09 o 
  -5   1   4      141.06      143.24      2.11 o 
  -4   1   4      299.65      343.25      6.19 o 
  -3   1   4     1075.83     1118.31     14.95 o 
  -2   1   4      600.55      599.51      4.65 o 
  -1   1   4      125.52      122.22      1.24 o 
   0   1   4        1.23        1.92      0.18 o 
   1   1   4      124.64      124.01      1.49 o 
   2   1   4      598.81      599.67      4.06 o 
   3   1   4     1082.47     1114.23      8.21 o 
   4   1   4      297.85      341.84      4.06 o 
   5   1   4      142.05      141.79      0.73 o 
   6   1   4      426.35      429.72      4.69 o 
   7   1   4       52.33       54.47      1.51 o 
   8   1   4       20.73       20.57      0.72 o 
  -8   2   4       41.52       40.18      1.22 o 
  -7   2   4      125.09      120.91      1.62 o 
  -6   2   4      252.29      253.73      3.60 o 
  -5   2   4      225.90      222.90      1.66 o 
  -4   2   4      119.70      113.16      2.60 o 
  -3   2   4      594.90      606.04      8.32 o 
  -2   2   4      260.91      259.84      2.96 o 
  -1   2   4     2634.46     2583.58     36.28 o 
   0   2   4     1995.76     1923.71      6.66 o 
   1   2   4     2628.65     2517.22     32.98 o 
   2   2   4      262.46      260.98      2.09 o 
   3   2   4      599.50      620.65      5.24 o 
   4   2   4      120.66      120.92      3.21 o 
   5   2   4      224.96      222.96      1.76 o 
   6   2   4      251.37      254.43      2.92 o 
   7   2   4      125.55      121.41      3.31 o 
   8   2   4       40.97       39.14      0.82 o 
  -8   3   4       40.39       39.12      1.83 o 
  -7   3   4       91.52       93.65      2.06 o 
  -6   3   4      233.65      220.26      5.03 o 
  -5   3   4      124.39      126.65      3.06 o 
  -4   3   4      491.20      479.88      5.70 o 
  -3   3   4      187.64      198.58      2.62 o 
  -2   3   4     1675.71     1696.36     18.20 o 
  -1   3   4     1651.25     1635.48     20.96 o 
   0   3   4      184.28      146.72      1.47 o 
   1   3   4     1653.13     1692.72     15.22 o 
   2   3   4     1675.31     1688.10      7.64 o 
   3   3   4      187.97      203.34      2.02 o 
   4   3   4      492.59      481.26      8.93 o 
   5   3   4      123.08      123.29      3.84 o 
   6   3   4      230.99      217.42      4.93 o 
   7   3   4       92.52       90.04      1.55 o 
   8   3   4       41.07       34.72      0.81 o 
  -8   4   4       68.04       73.64      0.70 o 
  -7   4   4        7.86        7.40      0.31 o 
  -6   4   4       83.83       82.18      1.38 o 
  -5   4   4      121.23      128.46      1.45 o 
  -4   4   4       24.11       23.61      0.39 o 
  -3   4   4      294.20      282.01      2.82 o 
  -2   4   4      363.51      373.65      4.22 o 
  -1   4   4     1787.26     1762.28     45.44 o 
   0   4   4     1286.57     1345.89     11.42 o 
   1   4   4     1786.92     1727.03     20.43 o 
   2   4   4      363.72      380.92      2.26 o 
   3   4   4      291.18      276.63      6.31 o 
   4   4   4       24.44       22.17      0.37 o 
   5   4   4      121.03      128.98      1.71 o 
   6   4   4       83.67       80.21      1.23 o 
   7   4   4        7.87        8.74      0.61 o 
   8   4   4       69.23       70.77      0.95 o 
  -7   5   4        6.23        6.33      0.29 o 
  -6   5   4       18.39       18.28      0.44 o 
  -5   5   4       51.22       48.47      0.49 o 
  -4   5   4       62.22       66.96      0.54 o 
  -3   5   4       12.33       13.09      0.40 o 
  -2   5   4      276.35      274.13      2.90 o 
  -1   5   4      740.37      780.23      6.36 o 
   0   5   4     1800.88     1906.57      6.71 o 
   1   5   4      741.15      767.39     28.69 o 
   2   5   4      277.07      268.03      3.51 o 
   3   5   4       12.25       12.70      0.21 o 
   4   5   4       61.85       66.51      1.43 o 
   5   5   4       50.91       48.16      1.52 o 
   6   5   4       17.84       17.50      0.54 o 
   7   5   4        6.22        7.05      0.59 o 
  -7   6   4       46.12       44.93      2.19 o 
  -6   6   4       18.48       16.71      0.59 o 
  -5   6   4       61.81       59.12      0.59 o 
  -4   6   4       15.32       18.01      0.46 o 
  -3   6   4      302.30      295.27      2.23 o 
  -2   6   4       10.73       11.58      0.23 o 
  -1   6   4      176.36      169.09      3.43 o 
   0   6   4      474.79      450.11      9.69 o 
   1   6   4      177.61      170.67      3.15 o 
   2   6   4       10.01       11.24      0.40 o 
   3   6   4      303.31      297.49      3.45 o 
   4   6   4       15.62       17.58      0.50 o 
   5   6   4       62.08       60.46      0.92 o 
   6   6   4       18.02       16.68      0.60 o 
   7   6   4       45.98       45.23      1.19 o 
  -6   7   4        6.49        4.87      1.14 o 
  -5   7   4        8.64        9.84      0.34 o 
  -4   7   4      106.53      106.92      1.52 o 
  -3   7   4      356.24      376.00      3.10 o 
  -2   7   4      177.73      183.62      1.09 o 
  -1   7   4      301.31      297.20      1.08 o 
   0   7   4      584.72      577.46      1.82 o 
   1   7   4      300.27      298.42      2.69 o 
   2   7   4      176.64      180.23      1.54 o 
   3   7   4      355.55      363.60      3.70 o 
   4   7   4      108.53      112.41      1.14 o 
   5   7   4        8.79        9.81      0.55 o 
   6   7   4        6.40        5.96      0.40 o 
   7   7   4       26.74       24.30      0.77 o 
  -6   8   4      128.57      132.76      0.88 o 
  -5   8   4       33.18       34.39      0.46 o 
  -4   8   4       82.00       86.38      0.74 o 
  -3   8   4      469.25      466.96      5.01 o 
  -2   8   4      258.75      255.04      1.15 o 
  -1   8   4      166.62      170.28      1.37 o 
   0   8   4      151.41      148.01      1.13 o 
   1   8   4      168.11      166.98      1.03 o 
   2   8   4      257.76      252.58      3.04 o 
   3   8   4      470.10      477.26      7.05 o 
   4   8   4       82.25       86.80      2.41 o 
   5   8   4       32.93       33.45      0.45 o 
   6   8   4      129.32      135.20      1.27 o 
  -5   9   4      154.40      157.25      1.55 o 
  -4   9   4      330.75      321.15      2.06 o 
  -3   9   4       50.28       49.43      0.69 o 
  -2   9   4      189.76      201.81      1.06 o 
  -1   9   4       77.00       80.88      1.27 o 
   0   9   4        4.03        4.89      0.23 o 
   1   9   4       75.34       79.98      1.46 o 
   2   9   4      190.43      201.49      1.38 o 
   3   9   4       50.88       51.26      0.65 o 
   4   9   4      329.89      326.32      2.33 o 
   5   9   4      153.86      153.36      1.40 o 
  -4  10   4       61.13       64.81      0.95 o 
  -3  10   4       99.31       96.37      0.86 o 
  -2  10   4       11.80       12.01      0.26 o 
  -1  10   4       20.83       19.31      0.36 o 
   0  10   4       12.51       10.53      0.38 o 
   1  10   4       20.76       18.34      0.38 o 
   2  10   4       11.65       12.46      0.47 o 
   3  10   4       99.95       97.01      1.21 o 
   4  10   4       61.41       63.46      0.79 o 
  -2  11   4        3.83        3.83      0.38 o 
  -1  11   4        1.45        1.95      0.28 o 
   0  11   4       41.43       38.68      0.41 o 
   1  11   4        1.45        1.73      0.24 o 
   2  11   4        3.73        3.85      0.38 o 
   3  11   4       12.36       11.48      0.37 o 
   1   0   5      293.63      255.49      2.02 o 
   2   0   5      575.94      617.26      8.33 o 
   3   0   5      794.52      884.57     20.19 o 
   4   0   5      303.18      322.20      2.95 o 
   5   0   5       11.00       16.00      0.25 o 
   6   0   5      121.77      136.67      1.74 o 
   7   0   5       93.38       89.54      0.86 o 
   8   0   5       28.89       26.68      0.95 o 
  -8   1   5       10.40        8.95      1.30 o 
  -7   1   5       68.11       64.95      2.75 o 
  -6   1   5      340.91      348.22      4.40 o 
  -5   1   5      529.97      541.30      7.39 o 
  -4   1   5      639.92      660.10      4.37 o 
  -3   1   5      149.62      179.40      4.73 o 
  -2   1   5     2051.73     2110.10      6.90 o 
  -1   1   5     1672.61     1525.22     14.25 o 
   0   1   5      110.18       98.02      1.49 o 
   1   1   5     1674.29     1542.52      9.38 o 
   2   1   5     2049.38     2063.17     16.63 o 
   3   1   5      152.98      178.84      4.55 o 
   4   1   5      646.21      658.58     12.97 o 
   5   1   5      529.22      538.00      4.57 o 
   6   1   5      341.35      346.06      3.36 o 
   7   1   5       67.79       61.67      1.53 o 
   8   1   5       10.66        8.95      0.61 o 
  -8   2   5       67.11       66.00      1.89 o 
  -7   2   5       79.87       74.52      1.13 o 
  -6   2   5      103.76      107.00      1.06 o 
  -5   2   5      279.82      280.82      2.27 o 
  -4   2   5      128.61      135.10      1.12 o 
  -3   2   5      838.11      825.97      6.95 o 
  -2   2   5      327.76      325.61      5.13 o 
  -1   2   5     1156.10     1189.02     13.40 o 
   0   2   5       37.86       31.52      0.48 o 
   1   2   5     1151.40     1173.87      6.63 o 
   2   2   5      325.23      319.39      2.75 o 
   3   2   5      831.57      833.70     12.76 o 
   4   2   5      127.12      136.56      1.50 o 
   5   2   5      284.31      294.01      2.87 o 
   6   2   5      103.29      107.95      1.54 o 
   7   2   5       80.50       70.51      1.26 o 
   8   2   5       67.76       62.67      1.28 o 
  -8   3   5        8.22        7.43      0.42 o 
  -7   3   5       18.77       24.39      0.84 o 
  -6   3   5       35.52       36.67      0.75 o 
  -5   3   5      130.61      137.81      0.86 o 
  -4   3   5       11.53       12.42      0.73 o 
  -3   3   5       73.86       84.85      2.42 o 
  -2   3   5       76.75       85.22      5.68 o 
  -1   3   5     2536.78     2561.67     11.10 o 
   0   3   5     3190.14     3213.08      6.54 o 
   1   3   5     2545.15     2530.04     20.10 o 
   2   3   5       74.76       81.72      1.69 o 
   3   3   5       72.43       81.35      0.81 o 
   4   3   5       11.60       12.99      0.39 o 
   5   3   5      130.52      134.98      1.36 o 
   6   3   5       35.14       38.07      1.60 o 
   7   3   5       18.70       21.70      0.91 o 
   8   3   5        8.00        8.67      0.60 o 
  -8   4   5       32.57       31.01      0.80 o 
  -7   4   5       21.72       20.51      0.34 o 
  -6   4   5       46.30       42.29      1.15 o 
  -5   4   5      205.09      223.89      1.25 o 
  -4   4   5       61.15       58.35      0.84 o 
  -3   4   5       78.82       79.15      1.17 o 
  -2   4   5      490.33      488.27      4.91 o 
  -1   4   5      437.30      419.21     10.97 o 
   0   4   5      580.54      601.27      3.58 o 
   1   4   5      437.04      410.29      5.04 o 
   2   4   5      487.15      491.61      3.35 o 
   3   4   5       78.08       83.75      3.53 o 
   4   4   5       60.95       54.36      0.68 o 
   5   4   5      205.65      217.27      2.44 o 
   6   4   5       46.04       42.33      1.31 o 
   7   4   5       21.60       20.47      0.44 o 
   8   4   5       31.67       32.87      1.15 o 
  -7   5   5       81.21       80.67      1.81 o 
  -6   5   5       26.44       25.82      1.05 o 
  -5   5   5       40.44       38.81      0.71 o 
  -4   5   5        2.01        2.37      0.18 o 
  -3   5   5      340.06      324.07      4.27 o 
  -2   5   5      656.38      652.10      7.71 o 
  -1   5   5     1186.74     1295.40     21.94 o 
   0   5   5      321.62      363.62      6.90 o 
   1   5   5     1186.13     1301.90     23.56 o 
   2   5   5      657.73      659.04      7.08 o 
   3   5   5      337.37      316.29      4.48 o 
   4   5   5        2.19        2.57      0.25 o 
   5   5   5       39.75       37.90      0.68 o 
   6   5   5       26.76       26.18      0.48 o 
   7   5   5       80.38       79.40      2.25 o 
  -7   6   5       11.05        9.79      0.79 o 
  -6   6   5       52.57       56.99      1.90 o 
  -5   6   5       73.15       77.65      0.81 o 
  -4   6   5      267.34      265.01      2.81 o 
  -3   6   5      442.11      428.84      1.40 o 
  -2   6   5        9.36        8.42      0.17 o 
  -1   6   5      163.04      155.55      2.01 o 
   0   6   5        0.21        3.10      0.66 o 
   1   6   5      161.92      155.77      1.29 o 
   2   6   5        9.56        8.84      0.24 o 
   3   6   5      441.11      428.24      4.69 o 
   4   6   5      266.09      261.62      2.33 o 
   5   6   5       72.37       73.18      0.89 o 
   6   6   5       52.26       56.91      0.73 o 
   7   6   5       11.21       10.71      0.51 o 
  -6   7   5       32.33       32.89      0.56 o 
  -5   7   5       57.44       61.42      0.63 o 
  -4   7   5      141.70      146.61      1.93 o 
  -3   7   5      115.41      112.88      1.01 o 
  -2   7   5       22.95       23.80      0.72 o 
  -1   7   5      520.36      513.85      3.72 o 
   0   7   5       39.97       40.52      0.52 o 
   1   7   5      522.30      513.23      3.74 o 
   2   7   5       23.15       23.30      0.44 o 
   3   7   5      113.51      111.48      0.98 o 
   4   7   5      144.63      146.10      1.27 o 
   5   7   5       58.33       58.63      0.79 o 
   6   7   5       32.49       32.42      0.46 o 
  -6   8   5       42.45       46.32      0.53 o 
  -5   8   5       44.92       44.34      0.69 o 
  -4   8   5      152.10      152.20      1.22 o 
  -3   8   5      233.80      228.62      2.01 o 
  -2   8   5      177.42      171.36      1.87 o 
  -1   8   5       20.50       24.33      0.30 o 
   0   8   5      106.65      101.62      1.09 o 
   1   8   5       21.02       24.36      0.40 o 
   2   8   5      178.26      170.69      3.38 o 
   3   8   5      234.02      225.11      3.42 o 
   4   8   5      154.09      154.55      1.62 o 
   5   8   5       44.58       42.28      0.86 o 
   6   8   5       41.97       45.69      0.53 o 
  -5   9   5       13.54       12.72      0.37 o 
  -4   9   5      288.36      304.48      5.92 o 
  -3   9   5      169.59      176.65      2.01 o 
  -2   9   5       15.67       14.67      0.47 o 
  -1   9   5      105.80      102.34      1.13 o 
   0   9   5        9.14        5.11      0.25 o 
   1   9   5      107.43      102.82      1.63 o 
   2   9   5       15.52       14.08      0.75 o 
   3   9   5      168.64      175.20      1.65 o 
   4   9   5      289.06      303.81      4.15 o 
   5   9   5       13.90       12.50      0.46 o 
  -4  10   5       87.00       89.98      1.05 o 
  -3  10   5       32.51       32.89      0.92 o 
  -2  10   5       34.78       35.43      0.44 o 
  -1  10   5        7.35        6.92      0.26 o 
   0  10   5        1.73        1.77      0.32 o 
   1  10   5        7.46        6.08      0.30 o 
   2  10   5       34.81       35.69      0.45 o 
   3  10   5       33.31       36.17      0.76 o 
   4  10   5       85.66       88.57      1.26 o 
  -2  11   5        1.27        1.18      0.31 o 
  -1  11   5       49.41       49.01      3.12 o 
   0  11   5        7.49        7.50      0.25 o 
   1  11   5       49.90       45.76      2.62 o 
   2  11   5        1.34        1.01      0.27 o 
   0   0   6     2338.47     2267.17      8.31 o 
   1   0   6      411.91      407.75      2.16 o 
   2   0   6       21.88       23.54      1.09 o 
   3   0   6       11.55       10.89      1.04 o 
   4   0   6        0.30        1.59      0.22 o 
   5   0   6       15.52       13.80      0.29 o 
   6   0   6       24.70       27.41      0.73 o 
   7   0   6       31.15       29.66      0.49 o 
   8   0   6       24.18       20.96      0.98 o 
  -8   1   6       13.51       13.31      0.89 o 
  -7   1   6       94.95       94.52      0.68 o 
  -6   1   6        1.73        2.95      0.44 o 
  -5   1   6      308.06      308.83      2.66 o 
  -4   1   6      123.82      121.23      1.49 o 
  -3   1   6      464.37      493.81      4.86 o 
  -2   1   6     1921.30     2058.46     12.67 o 
  -1   1   6     1569.05     1432.88     32.35 o 
   0   1   6        7.15        6.35      0.47 o 
   1   1   6     1565.85     1465.01     12.41 o 
   2   1   6     1915.68     2055.68     11.49 o 
   3   1   6      466.43      508.29      3.63 o 
   4   1   6      124.08      120.42      2.08 o 
   5   1   6      307.82      309.67      2.84 o 
   6   1   6        1.73        2.40      0.28 o 
   7   1   6       94.00       93.64      0.91 o 
   8   1   6       13.73       12.94      0.52 o 
  -8   2   6        2.80        2.20      0.73 o 
  -7   2   6       17.54       16.94      0.35 o 
  -6   2   6      184.17      194.38      1.68 o 
  -5   2   6       72.51       66.98      0.56 o 
  -4   2   6       45.51       53.01      0.49 o 
  -3   2   6       82.02       81.84      1.63 o 
  -2   2   6      332.32      372.54      4.94 o 
  -1   2   6      354.74      365.05      2.47 o 
   0   2   6      187.84      166.90      1.50 o 
   1   2   6      354.26      365.23      3.58 o 
   2   2   6      333.84      377.31      3.68 o 
   3   2   6       80.97       81.95      2.35 o 
   4   2   6       45.96       54.80      0.85 o 
   5   2   6       71.47       67.92      0.87 o 
   6   2   6      182.95      187.94      1.02 o 
   7   2   6       17.65       17.53      0.41 o 
   8   2   6        2.87        1.39      0.39 o 
  -8   3   6       13.48       12.52      0.58 o 
  -7   3   6       18.36       17.25      0.78 o 
  -6   3   6      371.66      377.47      2.79 o 
  -5   3   6      479.69      475.19      2.33 o 
  -4   3   6      355.72      350.10      2.91 o 
  -3   3   6      656.97      662.58      7.23 o 
  -2   3   6      439.16      449.19      5.15 o 
  -1   3   6       37.04       38.64      1.06 o 
   0   3   6     1239.40     1270.26      5.85 o 
   1   3   6       37.54       39.27      0.97 o 
   2   3   6      439.10      457.12      4.48 o 
   3   3   6      659.64      645.97     11.15 o 
   4   3   6      356.00      346.07      5.66 o 
   5   3   6      483.06      478.19      4.28 o 
   6   3   6      370.28      372.17      7.60 o 
   7   3   6       18.27       15.44      0.69 o 
   8   3   6       13.16       12.43      0.63 o 
  -7   4   6       13.85       13.74      0.50 o 
  -6   4   6       70.55       68.18      0.72 o 
  -5   4   6      255.21      257.68      2.24 o 
  -4   4   6        3.81        4.66      0.16 o 
  -3   4   6       46.75       48.90      0.51 o 
  -2   4   6     1083.41     1128.73      7.70 o 
  -1   4   6      623.83      639.76      5.22 o 
   0   4   6      643.86      731.50      4.31 o 
   1   4   6      623.51      656.90      6.31 o 
   2   4   6     1082.20     1125.25      6.96 o 
   3   4   6       45.12       45.60      0.62 o 
   4   4   6        3.89        5.05      0.28 o 
   5   4   6      252.72      252.54      1.91 o 
   6   4   6       69.24       67.24      0.75 o 
   7   4   6       14.36       12.75      0.91 o 
   8   4   6        4.40        4.63      0.54 o 
  -7   5   6       22.95       23.88      0.91 o 
  -6   5   6      121.15      120.06      1.31 o 
  -5   5   6       75.10       72.30      0.77 o 
  -4   5   6      204.64      198.59      1.16 o 
  -3   5   6      288.38      282.33      1.82 o 
  -2   5   6     1767.10     1718.14     16.88 o 
  -1   5   6      478.03      464.86      9.30 o 
   0   5   6       11.43        8.82      0.30 o 
   1   5   6      476.66      476.44      4.18 o 
   2   5   6     1768.04     1716.21     16.08 o 
   3   5   6      283.09      272.64      4.00 o 
   4   5   6      206.93      197.53      1.12 o 
   5   5   6       75.33       70.03      1.35 o 
   6   5   6      118.16      111.76      1.66 o 
   7   5   6       22.74       23.48      1.34 o 
  -7   6   6       22.54       22.51      1.21 o 
  -6   6   6       51.94       55.94      1.15 o 
  -5   6   6       58.83       59.01      0.96 o 
  -4   6   6      185.60      185.43      2.06 o 
  -3   6   6      188.35      183.68      0.86 o 
  -2   6   6      136.48      130.06      0.81 o 
  -1   6   6       62.24       64.79      0.73 o 
   0   6   6      143.82      159.64      6.36 o 
   1   6   6       63.23       68.89      1.13 o 
   2   6   6      136.44      130.34      0.89 o 
   3   6   6      188.86      186.68      1.30 o 
   4   6   6      186.45      182.90      2.47 o 
   5   6   6       59.20       57.87      0.88 o 
   6   6   6       51.27       53.28      1.00 o 
   7   6   6       22.24       23.16      0.68 o 
  -6   7   6       12.68       15.26      0.74 o 
  -5   7   6       25.37       26.62      0.48 o 
  -4   7   6      363.29      373.04      2.12 o 
  -3   7   6      266.78      271.30      1.29 o 
  -2   7   6      309.35      310.95      2.77 o 
  -1   7   6       95.90       91.01      0.56 o 
   0   7   6        2.37        2.86      0.20 o 
   1   7   6       97.47       90.83      1.41 o 
   2   7   6      307.40      305.05      2.58 o 
   3   7   6      267.43      270.30      1.67 o 
   4   7   6      367.53      365.66      3.66 o 
   5   7   6       26.12       26.58      0.43 o 
   6   7   6       13.25       15.37      0.39 o 
  -6   8   6        2.08        1.51      0.29 o 
  -5   8   6       65.21       70.35      0.77 o 
  -4   8   6      160.71      169.81      1.72 o 
  -3   8   6      137.88      131.76      1.11 o 
  -2   8   6       66.59       67.20      0.49 o 
  -1   8   6       55.92       62.91      1.30 o 
   0   8   6      120.52      122.08      1.25 o 
   1   8   6       56.67       62.84      1.00 o 
   2   8   6       67.08       68.89      0.88 o 
   3   8   6      138.46      133.72      1.02 o 
   4   8   6      161.82      173.88      1.66 o 
   5   8   6       65.37       71.13      1.05 o 
   6   8   6        2.14        1.63      0.29 o 
  -5   9   6        0.49        0.41      0.30 o 
  -4   9   6       81.34       80.69      1.99 o 
  -3   9   6        6.92        6.80      0.23 o 
  -2   9   6       35.65       34.52      0.41 o 
  -1   9   6       16.81       15.44      0.28 o 
   0   9   6        4.52        6.11      0.25 o 
   1   9   6       17.14       15.34      0.30 o 
   2   9   6       35.32       34.30      0.89 o 
   3   9   6        6.89        7.12      0.28 o 
   4   9   6       81.39       81.07      1.12 o 
   5   9   6        0.44        0.09      0.20 o 
  -3  10   6        0.30        0.08      0.18 o 
  -2  10   6       14.96       14.98      0.28 o 
  -1  10   6       18.26       17.70      0.34 o 
   0  10   6       30.75       32.05      0.43 o 
   1  10   6       17.62       16.99      0.48 o 
   2  10   6       14.53       14.68      0.44 o 
   3  10   6        0.31        0.32      0.37 o 
   4  10   6       13.94       13.07      0.82 o 
  -2  11   6       25.77       28.10      2.13 o 
  -1  11   6       49.95       48.74      2.04 o 
   0  11   6       26.91       23.68      0.49 o 
   1  11   6       50.11       49.37      1.52 o 
   2  11   6       25.31       28.08      1.04 o 
   1   0   7      755.25      803.20      4.38 o 
   2   0   7     2517.23     2601.41     21.59 o 
   3   0   7      159.81      181.49      1.01 o 
   4   0   7      158.94      155.74      1.00 o 
   5   0   7        0.54        0.00      0.04 o 
   6   0   7        2.40        2.37      0.28 o 
   7   0   7        0.14        0.02      0.11 o 
   8   0   7       84.61       90.99      0.90 o 
  -8   1   7       92.30       87.92      2.87 o 
  -7   1   7       65.62       65.95      0.72 o 
  -6   1   7       16.43       17.84      0.37 o 
  -5   1   7      252.16      263.58      2.39 o 
  -4   1   7       35.03       34.20      0.76 o 
  -3   1   7       24.51       21.66      0.34 o 
  -2   1   7      205.63      227.11      2.48 o 
  -1   1   7      348.65      366.29      4.14 o 
   0   1   7      368.11      314.74      3.01 o 
   1   1   7      349.90      376.51      1.96 o 
   2   1   7      205.91      236.73      2.72 o 
   3   1   7       24.47       22.18      0.28 o 
   4   1   7       34.15       33.59      0.37 o 
   5   1   7      251.33      265.37      3.13 o 
   6   1   7       16.12       17.22      0.51 o 
   7   1   7       67.10       67.00      0.51 o 
   8   1   7       92.75       87.35      3.28 o 
  -8   2   7       14.97       15.84      0.55 o 
  -7   2   7       25.68       26.02      0.40 o 
  -6   2   7      123.50      122.76      1.10 o 
  -5   2   7      477.97      480.07      3.55 o 
  -4   2   7        4.25        4.02      0.15 o 
  -3   2   7      484.24      515.88      3.79 o 
  -2   2   7      507.38      489.64      7.36 o 
  -1   2   7     1518.94     1635.26     32.20 o 
   0   2   7      817.87      815.90      3.59 o 
   1   2   7     1517.39     1610.37     15.04 o 
   2   2   7      507.03      502.81      3.74 o 
   3   2   7      482.27      497.09      8.02 o 
   4   2   7        4.52        4.10      0.21 o 
   5   2   7      475.24      484.25      3.26 o 
   6   2   7      123.05      118.45      1.48 o 
   7   2   7       26.18       26.13      0.68 o 
   8   2   7       15.21       15.91      2.05 o 
  -8   3   7        3.08        2.36      0.56 o 
  -7   3   7       19.22       20.48      1.12 o 
  -6   3   7      165.76      157.06      1.43 o 
  -5   3   7      624.84      642.40      5.89 o 
  -4   3   7        1.58        2.44      0.32 o 
  -3   3   7       25.94       23.80      0.52 o 
  -2   3   7      148.09      138.58      1.06 o 
  -1   3   7      311.47      338.34      4.29 o 
   0   3   7      795.17      824.69      6.45 o 
   1   3   7      312.67      337.49      2.83 o 
   2   3   7      148.29      146.04      2.29 o 
   3   3   7       25.98       24.28      1.05 o 
   4   3   7        1.50        2.35      0.27 o 
   5   3   7      631.76      645.78      6.11 o 
   6   3   7      164.98      150.27      0.76 o 
   7   3   7       19.26       17.37      1.47 o 
   8   3   7        2.96        3.95      0.49 o 
  -7   4   7       51.26       50.99      0.73 o 
  -6   4   7       71.95       71.68      1.15 o 
  -5   4   7      198.07      201.07      1.53 o 
  -4   4   7      604.42      608.19      5.05 o 
  -3   4   7       94.42       83.59      0.47 o 
  -2   4   7      117.87      133.17      0.84 o 
  -1   4   7      162.87      170.07      2.92 o 
   0   4   7      132.02      130.33      1.69 o 
   1   4   7      162.14      173.01      1.55 o 
   2   4   7      115.84      132.28      0.99 o 
   3   4   7       94.82       86.49      1.63 o 
   4   4   7      604.70      608.86      6.01 o 
   5   4   7      197.42      200.89      3.29 o 
   6   4   7       71.74       70.92      1.46 o 
   7   4   7       50.87       47.62      1.14 o 
  -7   5   7       16.94       16.34      0.91 o 
  -6   5   7       18.97       19.59      0.37 o 
  -5   5   7       88.66       92.69      0.62 o 
  -4   5   7      949.69      945.06      4.24 o 
  -3   5   7      433.69      428.85      1.82 o 
  -2   5   7       96.14       94.84      0.92 o 
  -1   5   7      701.67      695.00      5.14 o 
   0   5   7      269.45      263.27      3.93 o 
   1   5   7      703.97      704.52      3.22 o 
   2   5   7       96.90       95.48      1.07 o 
   3   5   7      437.05      430.82      3.35 o 
   4   5   7      946.06      955.95     10.12 o 
   5   5   7       89.19       92.44      1.18 o 
   6   5   7       18.35       17.75      0.40 o 
   7   5   7       16.61       15.24      1.40 o 
  -6   6   7      118.77      121.06      2.71 o 
  -5   6   7       53.02       53.57      0.43 o 
  -4   6   7      335.63      323.47      1.45 o 
  -3   6   7     1321.12     1296.48      8.03 o 
  -2   6   7       58.63       58.58      0.38 o 
  -1   6   7      127.60      141.32      1.08 o 
   0   6   7       75.60       64.43      0.51 o 
   1   6   7      127.09      143.24      1.38 o 
   2   6   7       59.77       58.81      0.89 o 
   3   6   7     1317.47     1285.71      6.17 o 
   4   6   7      337.62      323.13      4.53 o 
   5   6   7       51.78       51.33      1.09 o 
   6   6   7      119.62      119.78      1.84 o 
   7   6   7       24.23       24.29      1.79 o 
  -6   7   7       21.97       26.22      1.01 o 
  -5   7   7       33.46       33.75      0.52 o 
  -4   7   7      217.09      227.45      1.08 o 
  -3   7   7     1000.05      989.84      5.78 o 
  -2   7   7      125.77      126.90      1.40 o 
  -1   7   7       85.23       84.27      0.79 o 
   0   7   7      104.42      107.40      0.71 o 
   1   7   7       85.31       81.94      1.19 o 
   2   7   7      125.90      126.66      1.73 o 
   3   7   7     1000.04      983.34      8.62 o 
   4   7   7      215.96      223.30      3.30 o 
   5   7   7       33.67       35.32      0.75 o 
   6   7   7       21.63       26.69      0.38 o 
  -5   8   7       13.32       12.47      0.53 o 
  -4   8   7       75.90       78.76      1.53 o 
  -3   8   7       64.26       65.10      0.59 o 
  -2   8   7        2.45        3.08      0.22 o 
  -1   8   7       51.67       45.09      1.06 o 
   0   8   7        7.28        4.45      0.26 o 
   1   8   7       51.89       45.81      0.65 o 
   2   8   7        2.31        3.01      0.24 o 
   3   8   7       64.21       65.90      1.32 o 
   4   8   7       76.84       80.09      2.13 o 
   5   8   7       13.31       11.99      0.40 o 
  -5   9   7       38.61       47.20      0.69 o 
  -4   9   7       44.77       43.97      0.59 o 
  -3   9   7       23.62       26.16      0.34 o 
  -2   9   7       13.68       16.84      0.27 o 
  -1   9   7       65.10       66.42      0.61 o 
   0   9   7        0.66        0.41      0.20 o 
   1   9   7       65.06       66.32      0.61 o 
   2   9   7       13.03       15.98      0.36 o 
   3   9   7       24.01       26.12      0.64 o 
   4   9   7       43.63       44.45      0.55 o 
   5   9   7       38.64       44.56      0.70 o 
  -3  10   7        0.11       -0.06      0.18 o 
  -2  10   7        0.22        0.00      0.09 o 
  -1  10   7       95.54       94.37      0.63 o 
   0  10   7      380.24      374.71      1.61 o 
   1  10   7       96.38       96.63      1.37 o 
   2  10   7        0.26        0.27      0.22 o 
   3  10   7        0.10        0.26      0.27 o 
  -1  11   7       19.32       19.30      0.78 o 
   0  11   7       48.10       43.17      0.59 o 
   1  11   7       19.34       18.60      0.47 o 
   0   0   8       40.71       36.13      1.61 o 
   1   0   8      182.87      159.71      3.49 o 
   2   0   8      443.87      451.04      5.27 o 
   3   0   8      217.55      209.00      1.14 o 
   4   0   8       81.89       68.81      0.72 o 
   5   0   8        1.06        0.75      0.25 o 
   6   0   8       70.25       70.28      0.55 o 
   7   0   8        8.55        9.09      0.23 o 
   8   0   8       18.61       27.00      0.41 o 
  -8   1   8       34.60       34.47      1.21 o 
  -7   1   8       53.39       54.25      1.24 o 
  -6   1   8       48.83       46.47      0.43 o 
  -5   1   8      229.23      228.74      3.28 o 
  -4   1   8      138.38      137.58      1.20 o 
  -3   1   8      360.91      360.17      4.70 o 
  -2   1   8     1275.37     1410.34      7.04 o 
  -1   1   8      623.39      619.00     14.65 o 
   0   1   8      445.52      433.82      5.03 o 
   1   1   8      631.77      623.93      6.24 o 
   2   1   8     1278.45     1424.58     12.51 o 
   3   1   8      362.41      349.78      7.23 o 
   4   1   8      138.66      138.29      1.26 o 
   5   1   8      228.83      223.98      1.93 o 
   6   1   8       49.95       47.93      0.43 o 
   7   1   8       53.03       55.50      0.57 o 
   8   1   8       34.03       34.02      1.27 o 
  -8   2   8        7.47        9.02      0.49 o 
  -7   2   8      109.70      115.92      1.64 o 
  -6   2   8       16.31       15.41      0.32 o 
  -5   2   8       94.44       88.39      0.47 o 
  -4   2   8       54.96       56.74      0.50 o 
  -3   2   8       56.83       57.35      1.02 o 
  -2   2   8      313.29      349.95      1.51 o 
  -1   2   8       95.73       98.76      1.51 o 
   0   2   8     1048.55     1051.19      5.35 o 
   1   2   8       96.17       96.97      1.37 o 
   2   2   8      311.42      375.73      2.00 o 
   3   2   8       57.21       56.39      0.41 o 
   4   2   8       55.85       57.97      0.46 o 
   5   2   8       93.64       88.68      1.06 o 
   6   2   8       16.39       14.71      0.28 o 
   7   2   8      108.47      113.68      2.22 o 
  -7   3   8        6.89        6.12      0.32 o 
  -6   3   8       34.28       29.21      0.61 o 
  -5   3   8      386.82      380.81      2.56 o 
  -4   3   8      488.96      462.31      2.41 o 
  -3   3   8      128.60      119.58      1.36 o 
  -2   3   8      177.05      174.12      1.97 o 
  -1   3   8      361.42      388.36     10.42 o 
   0   3   8      985.21      980.47      8.18 o 
   1   3   8      358.72      382.86      2.72 o 
   2   3   8      173.78      175.65      1.51 o 
   3   3   8      129.51      120.61      1.45 o 
   4   3   8      486.53      466.72      4.25 o 
   5   3   8      388.40      374.23      1.65 o 
   6   3   8       34.36       27.35      0.72 o 
   7   3   8        7.04        6.06      0.82 o 
  -7   4   8        0.29        0.37      0.25 o 
  -6   4   8       83.09       78.83      0.45 o 
  -5   4   8      312.90      309.89      1.68 o 
  -4   4   8      484.47      471.64      1.94 o 
  -3   4   8       88.26       92.72      1.22 o 
  -2   4   8      113.76      123.79      2.24 o 
  -1   4   8      151.60      151.33      1.78 o 
   0   4   8        0.55        2.16      0.23 o 
   1   4   8      152.75      149.42      1.84 o 
   2   4   8      115.70      126.28      2.46 o 
   3   4   8       90.28       95.69      1.06 o 
   4   4   8      484.52      477.14      4.70 o 
   5   4   8      313.25      308.91      4.60 o 
   6   4   8       81.42       72.66      0.59 o 
   7   4   8        0.24        0.01      0.18 o 
  -7   5   8        7.57        6.25      0.23 o 
  -6   5   8       59.63       59.77      0.57 o 
  -5   5   8       91.62       97.85      0.46 o 
  -4   5   8       84.24       81.24      0.50 o 
  -3   5   8      802.07      812.84      7.19 o 
  -2   5   8      237.55      233.29      1.57 o 
  -1   5   8      202.60      189.18      1.41 o 
   0   5   8       92.50       96.14      0.48 o 
   1   5   8      200.31      186.29      0.91 o 
   2   5   8      236.12      232.01      1.74 o 
   3   5   8      804.00      803.27     10.59 o 
   4   5   8       82.79       84.22      1.60 o 
   5   5   8       92.05       96.11      1.59 o 
   6   5   8       59.50       58.28      0.69 o 
   7   5   8        7.96        7.27      0.31 o 
  -6   6   8       10.17       10.91      0.33 o 
  -5   6   8       62.91       65.95      0.43 o 
  -4   6   8      225.68      226.49      1.02 o 
  -3   6   8       71.69       79.26      0.43 o 
  -2   6   8       86.59       91.72      0.42 o 
  -1   6   8       10.15        8.73      0.16 o 
   0   6   8       58.73       50.71      0.79 o 
   1   6   8        9.86        8.73      0.20 o 
   2   6   8       85.53       88.61      0.67 o 
   3   6   8       73.24       81.23      0.52 o 
   4   6   8      229.55      237.86      3.09 o 
   5   6   8       62.26       64.64      0.93 o 
   6   6   8       10.18       11.25      0.32 o 
  -6   7   8       11.66       14.54      0.69 o 
  -5   7   8       21.54       22.95      2.50 o 
  -4   7   8       68.25       74.96      0.47 o 
  -3   7   8      271.65      261.07      2.09 o 
  -2   7   8      525.33      505.32      5.46 o 
  -1   7   8       76.45       66.95      0.64 o 
   0   7   8       80.29       99.18      0.57 o 
   1   7   8       77.45       68.12      0.56 o 
   2   7   8      521.94      489.36      4.81 o 
   3   7   8      273.70      265.26      2.92 o 
   4   7   8       66.96       74.61      0.63 o 
   5   7   8       21.40       26.19      3.37 o 
   6   7   8       11.26       14.56      0.51 o 
  -5   8   8       22.09       21.45      0.37 o 
  -4   8   8        9.11       11.18      0.24 o 
  -3   8   8       42.84       37.21      0.77 o 
  -2   8   8       12.47       13.44      0.33 o 
  -1   8   8        6.30        5.75      0.22 o 
   0   8   8        0.94        1.51      0.20 o 
   1   8   8        6.00        5.20      0.24 o 
   2   8   8       12.24       13.50      0.55 o 
   3   8   8       42.87       38.29      1.05 o 
   4   8   8        8.77        9.54      0.27 o 
   5   8   8       21.97       22.39      0.51 o 
  -4   9   8        0.53        0.71      0.31 o 
  -3   9   8        0.84        1.04      0.23 o 
  -2   9   8        1.00        0.68      0.23 o 
  -1   9   8       59.37       56.06      0.50 o 
   0   9   8      159.67      140.41      0.91 o 
   1   9   8       59.87       56.91      0.70 o 
   2   9   8        0.96        0.71      0.25 o 
   3   9   8        1.09        1.01      0.33 o 
   4   9   8        0.47        0.71      0.30 o 
  -2  10   8       11.99       11.38      0.37 o 
  -1  10   8       86.76       86.98      0.61 o 
   0  10   8       62.04       49.91      0.82 o 
   1  10   8       88.21       89.37      1.20 o 
   2  10   8       11.61       10.71      0.21 o 
   3  10   8        5.10        6.30      0.34 o 
   1   0   9     1065.77     1073.26      9.44 o 
   2   0   9      254.69      273.50      2.49 o 
   3   0   9      161.66      158.73      1.27 o 
   4   0   9      103.90      104.41      0.62 o 
   5   0   9      113.01      118.02      1.06 o 
   6   0   9       89.91       82.49      0.75 o 
   7   0   9       26.55       27.13      0.51 o 
  -7   1   9        0.20        0.34      0.20 o 
  -6   1   9       21.14       18.66      0.34 o 
  -5   1   9       17.58       14.48      0.27 o 
  -4   1   9        7.35        6.16      0.16 o 
  -3   1   9        2.63       12.21      2.63 o 
  -2   1   9       62.30       67.03      0.89 o 
  -1   1   9     1019.08     1088.67      8.76 o 
   0   1   9       75.70       59.85      2.23 o 
   1   1   9     1025.37     1095.47     25.91 o 
   2   1   9       63.53       67.58      0.88 o 
   3   1   9        2.36       17.30      5.68 o 
   4   1   9        7.19        6.24      0.23 o 
   5   1   9       16.63       13.79      0.51 o 
   6   1   9       20.95       18.87      0.29 o 
   7   1   9        0.17        0.36      0.24 o 
  -7   2   9       45.86       43.51      0.94 o 
  -6   2   9       85.17       77.16      0.79 o 
  -5   2   9       95.11      107.81      1.02 o 
  -4   2   9      377.63      380.71      2.77 o 
  -3   2   9      292.40      292.55      1.86 o 
  -2   2   9      261.31      256.06      1.34 o 
  -1   2   9      113.49       91.71      1.21 o 
   0   2   9       37.12       32.63      1.18 o 
   1   2   9      113.72       92.35      0.55 o 
   2   2   9      257.82      249.09      2.05 o 
   3   2   9      289.19      290.67      3.38 o 
   4   2   9      374.62      386.47      5.09 o 
   5   2   9       94.81      106.71      2.23 o 
   6   2   9       83.70       76.36      1.19 o 
   7   2   9       46.37       43.05      0.95 o 
  -7   3   9       32.54       35.62      0.87 o 
  -6   3   9      104.73       95.03      0.90 o 
  -5   3   9       64.08       61.60      0.53 o 
  -4   3   9      101.17       99.16      0.90 o 
  -3   3   9       85.91       79.83      0.65 o 
  -2   3   9      490.16      479.22      3.27 o 
  -1   3   9      409.63      402.65      5.76 o 
   0   3   9        3.85        5.73      0.19 o 
   1   3   9      409.73      407.18      5.09 o 
   2   3   9      489.04      479.64      4.90 o 
   3   3   9       87.34       83.16      0.57 o 
   4   3   9      101.03      102.49      1.12 o 
   5   3   9       63.62       60.51      0.91 o 
   6   3   9      104.79       93.07      1.69 o 
   7   3   9       32.41       35.53      1.33 o 
  -7   4   9        5.49        4.44      0.23 o 
  -6   4   9       67.54       74.50      0.44 o 
  -5   4   9      466.25      476.74      2.75 o 
  -4   4   9      309.68      306.02      2.26 o 
  -3   4   9       80.79       73.71      0.41 o 
  -2   4   9       54.28       47.84      0.40 o 
  -1   4   9       83.52       78.78      0.61 o 
   0   4   9      101.65       89.62      0.68 o 
   1   4   9       83.36       79.52      1.17 o 
   2   4   9       54.44       49.74      1.01 o 
   3   4   9       80.22       73.48      0.59 o 
   4   4   9      310.59      315.05      1.92 o 
   5   4   9      471.36      486.97      5.01 o 
   6   4   9       67.59       72.64      0.53 o 
   7   4   9        5.71        4.96      0.56 o 
  -6   5   9       62.02       64.72      1.11 o 
  -5   5   9       59.38       57.57      0.49 o 
  -4   5   9      520.99      541.86      2.63 o 
  -3   5   9      439.91      440.71      5.73 o 
  -2   5   9      437.52      439.12      2.17 o 
  -1   5   9      122.45      106.50      0.64 o 
   0   5   9      117.68      129.12      1.28 o 
   1   5   9      123.62      108.08      0.74 o 
   2   5   9      436.19      437.37      3.16 o 
   3   5   9      439.18      435.60      4.31 o 
   4   5   9      521.93      539.94      7.72 o 
   5   5   9       59.19       57.39      0.64 o 
   6   5   9       62.24       64.13      1.23 o 
   7   5   9        1.02        0.01      0.46 o 
  -6   6   9       12.41       10.39      0.37 o 
  -5   6   9       97.27       97.25      0.60 o 
  -4   6   9      211.11      214.30      0.92 o 
  -3   6   9      627.97      643.26      5.98 o 
  -2   6   9      272.72      271.73      2.00 o 
  -1   6   9      134.72      136.75      0.84 o 
   0   6   9       16.28       18.61      0.28 o 
   1   6   9      133.72      136.45      1.54 o 
   2   6   9      273.22      272.73      2.74 o 
   3   6   9      622.91      637.17      3.29 o 
   4   6   9      212.39      220.36      1.66 o 
   5   6   9       98.23      100.17      0.82 o 
   6   6   9       12.74       10.68      0.52 o 
  -6   7   9        6.40        5.95      0.30 o 
  -5   7   9       74.90       73.39      1.66 o 
  -4   7   9       76.32       72.29      0.45 o 
  -3   7   9      139.21      134.89      1.46 o 
  -2   7   9      109.06      113.36      1.32 o 
  -1   7   9       51.20       50.24      0.47 o 
   0   7   9        5.20        3.01      0.22 o 
   1   7   9       50.87       48.57      0.46 o 
   2   7   9      108.22      111.13      0.70 o 
   3   7   9      138.97      136.34      1.79 o 
   4   7   9       77.39       74.16      1.27 o 
   5   7   9       74.69       71.38      1.99 o 
   6   7   9        6.36        5.94      0.38 o 
  -5   8   9       29.70       29.74      1.39 o 
  -4   8   9      100.13       91.11      1.03 o 
  -3   8   9       36.02       33.64      0.32 o 
  -2   8   9      123.54      129.99      0.79 o 
  -1   8   9        5.69        5.11      0.22 o 
   0   8   9      177.21      148.95      1.14 o 
   1   8   9        5.62        5.27      0.20 o 
   2   8   9      123.30      130.87      1.20 o 
   3   8   9       35.57       32.38      0.31 o 
   4   8   9      100.16       94.40      1.11 o 
   5   8   9       29.37       29.48      0.61 o 
  -4   9   9       43.12       43.58      0.80 o 
  -3   9   9       91.79       87.58      3.74 o 
  -2   9   9       49.50       45.88      0.50 o 
  -1   9   9       82.59       81.59      0.58 o 
   0   9   9      247.63      249.79      1.41 o 
   1   9   9       82.84       82.95      0.72 o 
   2   9   9       49.71       45.84      0.76 o 
   3   9   9       91.08       88.17      2.54 o 
   4   9   9       42.41       42.23      0.66 o 
  -2  10   9       19.80       21.23      0.23 o 
  -1  10   9       57.98       61.25      0.75 o 
   0  10   9        5.11        4.25      0.20 o 
   1  10   9       58.53       61.32      0.58 o 
   2  10   9       19.46       20.83      0.48 o 
   0   0  10      111.72      121.99      0.85 o 
   1   0  10      814.20      796.37      7.03 o 
   2   0  10      337.65      347.80      2.33 o 
   3   0  10       70.56       61.49      1.08 o 
   4   0  10        1.57        3.25      0.19 o 
   5   0  10       42.11       34.96      0.40 o 
   6   0  10      101.77      103.28      1.08 o 
   7   0  10       62.37       70.05      1.30 o 
  -7   1  10       37.58       38.12      0.38 o 
  -6   1  10       14.42       13.86      0.42 o 
  -5   1  10      125.17      118.21      1.62 o 
  -4   1  10       14.92       17.42      0.53 o 
  -3   1  10       89.37       88.13      0.81 o 
  -2   1  10      301.61      296.21      2.39 o 
  -1   1  10       38.99       39.73      0.70 o 
   0   1  10      111.46      118.26      3.10 o 
   1   1  10       38.62       38.48      0.88 o 
   2   1  10      300.40      294.75      2.73 o 
   3   1  10       89.51       89.03      1.24 o 
   4   1  10       14.56       15.55      0.35 o 
   5   1  10      123.56      116.63      2.11 o 
   6   1  10       14.58       13.36      0.40 o 
   7   1  10       37.94       38.90      0.33 o 
  -7   2  10       16.52       15.27      0.74 o 
  -6   2  10       10.52        7.67      0.19 o 
  -5   2  10      115.48      103.07      0.71 o 
  -4   2  10       18.50       18.56      0.35 o 
  -3   2  10       22.33       18.01      0.43 o 
  -2   2  10       49.32       45.50      0.42 o 
  -1   2  10      474.39      466.88      3.12 o 
   0   2  10      180.07      172.45      3.28 o 
   1   2  10      471.74      467.30      4.70 o 
   2   2  10       47.99       44.10      0.63 o 
   3   2  10       23.17       17.82      0.30 o 
   4   2  10       18.70       18.42      0.51 o 
   5   2  10      115.93      104.66      1.30 o 
   6   2  10       10.44        7.45      0.28 o 
   7   2  10       16.17       14.68      0.52 o 
  -7   3  10       69.21       73.63      1.70 o 
  -6   3  10       21.73       22.26      0.28 o 
  -5   3  10      383.11      399.14      2.69 o 
  -4   3  10      530.09      515.28      3.69 o 
  -3   3  10      109.23      108.13      0.64 o 
  -2   3  10       70.01       76.35      0.48 o 
  -1   3  10      813.67      815.08      4.24 o 
   0   3  10        0.31        2.83      0.78 o 
   1   3  10      813.06      814.47      3.05 o 
   2   3  10       71.72       78.35      0.55 o 
   3   3  10      110.76      116.31      1.22 o 
   4   3  10      532.95      527.58      7.39 o 
   5   3  10      384.44      398.00      6.91 o 
   6   3  10       21.76       22.98      0.46 o 
   7   3  10       71.00       73.53      1.04 o 
  -7   4  10       23.16       23.45      0.59 o 
  -6   4  10       26.54       24.09      0.26 o 
  -5   4  10      143.17      138.43      0.78 o 
  -4   4  10       57.46       56.97      0.48 o 
  -3   4  10      403.16      389.49      2.19 o 
  -2   4  10      686.22      673.48      3.89 o 
  -1   4  10      204.35      194.33      1.13 o 
   0   4  10        5.35        5.95      0.17 o 
   1   4  10      201.62      190.89      1.57 o 
   2   4  10      687.05      678.30      5.71 o 
   3   4  10      403.96      391.33      2.38 o 
   4   4  10       57.22       58.03      0.53 o 
   5   4  10      145.87      142.99      1.29 o 
   6   4  10       26.20       22.83      0.41 o 
   7   4  10       23.43       23.23      0.54 o 
  -6   5  10        4.73        4.27      0.21 o 
  -5   5  10        8.30        8.30      0.17 o 
  -4   5  10      109.99      111.45      0.69 o 
  -3   5  10      172.40      170.06      2.06 o 
  -2   5  10      481.47      482.59      1.94 o 
  -1   5  10      154.94      158.10      0.95 o 
   0   5  10       80.03       79.95      1.22 o 
   1   5  10      154.22      158.20      1.58 o 
   2   5  10      476.33      480.17      3.83 o 
   3   5  10      174.46      177.25      2.54 o 
   4   5  10      110.33      113.76      1.09 o 
   5   5  10        8.66        8.22      0.28 o 
   6   5  10        4.95        4.75      0.30 o 
  -6   6  10       35.37       36.33      0.65 o 
  -5   6  10       85.83       85.43      0.57 o 
  -4   6  10      204.59      210.84      0.77 o 
  -3   6  10       37.01       38.53      0.42 o 
  -2   6  10       40.59       40.00      0.28 o 
  -1   6  10      137.88      129.61      0.64 o 
   0   6  10       98.96      101.56      0.69 o 
   1   6  10      139.47      132.39      1.12 o 
   2   6  10       40.57       40.15      0.39 o 
   3   6  10       37.23       39.65      0.47 o 
   4   6  10      204.20      216.19      2.94 o 
   5   6  10       86.02       86.49      1.04 o 
   6   6  10       35.55       36.73      0.70 o 
  -5   7  10       25.42       22.56      0.68 o 
  -4   7  10       32.25       28.96      0.25 o 
  -3   7  10       12.10       12.61      0.20 o 
  -2   7  10       63.12       69.22      0.80 o 
  -1   7  10      234.56      210.12      2.00 o 
   0   7  10       73.56       69.66      0.49 o 
   1   7  10      234.72      206.97      0.91 o 
   2   7  10       61.34       65.96      0.75 o 
   3   7  10       12.72       13.36      0.25 o 
   4   7  10       32.14       28.38      0.36 o 
   5   7  10       25.95       22.63      0.89 o 
  -4   8  10        7.13        5.63      0.18 o 
  -3   8  10      392.05      392.53      1.98 o 
  -2   8  10       10.32       12.06      0.24 o 
  -1   8  10       68.44       65.27      0.47 o 
   0   8  10        2.18        1.29      0.23 o 
   1   8  10       68.42       64.77      0.57 o 
   2   8  10       10.27       12.00      0.34 o 
   3   8  10      395.37      399.48      2.02 o 
   4   8  10        7.06        5.57      0.25 o 
  -3   9  10      196.55      196.46      1.49 o 
  -2   9  10        9.80       12.39      0.32 o 
  -1   9  10       46.31       44.93      0.42 o 
   0   9  10       70.67       66.52      0.44 o 
   1   9  10       45.72       45.23      0.53 o 
   2   9  10        9.91       12.49      0.23 o 
   3   9  10      196.73      199.27      1.25 o 
  -1  10  10       11.16       11.45      0.26 o 
   0  10  10        9.81        6.50      0.19 o 
   1  10  10       11.55       11.75      0.31 o 
   2  10  10        6.68        6.72      0.51 o 
   1   0  11       22.54       22.94      0.35 o 
   2   0  11      116.64      136.75      0.47 o 
   3   0  11       62.11       57.10      0.35 o 
   4   0  11        1.34        3.79      0.21 o 
   5   0  11      349.60      292.66      1.54 o 
   6   0  11       39.16       36.12      0.40 o 
   7   0  11        1.44        0.82      0.20 o 
  -7   1  11       30.12       30.67      0.51 o 
  -6   1  11       95.38       93.43      0.97 o 
  -5   1  11      180.66      198.09      0.91 o 
  -4   1  11       17.38       15.66      0.22 o 
  -3   1  11      310.94      314.27      1.87 o 
  -2   1  11      140.49      142.93      0.65 o 
  -1   1  11       26.33       27.08      0.33 o 
   0   1  11        0.02        0.18      0.17 o 
   1   1  11       27.15       28.27      0.37 o 
   2   1  11      140.78      145.49      1.47 o 
   3   1  11      309.60      314.65      2.64 o 
   4   1  11       16.89       15.94      0.29 o 
   5   1  11      181.15      199.33      2.30 o 
   6   1  11       95.75       94.24      1.19 o 
   7   1  11       29.99       30.70      0.63 o 
  -7   2  11        5.13        4.99      0.22 o 
  -6   2  11        0.61        0.96      0.18 o 
  -5   2  11      507.52      493.91      4.07 o 
  -4   2  11       96.30       92.95      0.47 o 
  -3   2  11      335.77      342.96      1.40 o 
  -2   2  11      301.05      313.70      1.93 o 
  -1   2  11       48.04       49.96      0.27 o 
   0   2  11       13.65       11.70      0.44 o 
   1   2  11       46.85       49.02      0.59 o 
   2   2  11      301.24      314.51      3.16 o 
   3   2  11      334.06      339.73      3.52 o 
   4   2  11       97.19       93.82      0.77 o 
   5   2  11      504.99      489.70      6.46 o 
   6   2  11        0.67        0.93      0.26 o 
   7   2  11        5.46        5.28      0.22 o 
  -7   3  11       21.40       22.91      0.42 o 
  -6   3  11       20.26       19.88      0.22 o 
  -5   3  11      104.03      109.45      0.56 o 
  -4   3  11      254.25      259.88      1.80 o 
  -3   3  11       48.90       51.14      0.52 o 
  -2   3  11      644.69      609.39      2.39 o 
  -1   3  11      373.08      391.65      2.16 o 
   0   3  11      253.63      240.06      2.44 o 
   1   3  11      374.04      398.33      3.67 o 
   2   3  11      648.82      612.57      3.66 o 
   3   3  11       50.16       52.58      0.50 o 
   4   3  11      252.75      258.44      2.28 o 
   5   3  11      104.78      114.06      1.34 o 
   6   3  11       20.15       20.24      0.53 o 
  -6   4  11       30.82       29.75      0.46 o 
  -5   4  11        3.00        3.32      0.15 o 
  -4   4  11       14.13       12.76      0.36 o 
  -3   4  11      111.27      111.16      1.34 o 
  -2   4  11     1109.85     1104.43     10.38 o 
  -1   4  11      466.51      459.81      2.46 o 
   0   4  11       44.19       42.94      0.34 o 
   1   4  11      460.77      457.62      2.87 o 
   2   4  11     1108.58     1069.35      7.68 o 
   3   4  11      110.89      116.02      1.92 o 
   4   4  11       14.52       13.68      0.35 o 
   5   4  11        3.01        3.83      0.34 o 
   6   4  11       30.41       29.54      0.37 o 
  -6   5  11       25.44       23.32      0.89 o 
  -5   5  11       32.72       35.22      0.34 o 
  -4   5  11        3.15        2.23      0.16 o 
  -3   5  11      156.96      159.21      1.66 o 
  -2   5  11      199.27      191.33      2.18 o 
  -1   5  11       41.00       46.98      1.19 o 
   0   5  11        0.94        1.07      0.16 o 
   1   5  11       40.55       45.60      0.98 o 
   2   5  11      198.81      191.81      2.61 o 
   3   5  11      155.66      159.23      2.24 o 
   4   5  11        3.36        2.36      0.29 o 
   5   5  11       32.28       34.70      0.40 o 
   6   5  11       25.70       23.00      1.03 o 
  -5   6  11       14.55       13.89      0.17 o 
  -4   6  11       44.61       46.14      0.32 o 
  -3   6  11      178.25      176.54      1.87 o 
  -2   6  11       14.60       13.57      0.24 o 
  -1   6  11      271.96      257.02      1.64 o 
   0   6  11      618.37      578.46      3.24 o 
   1   6  11      267.72      255.44      1.85 o 
   2   6  11       14.13       12.93      0.26 o 
   3   6  11      179.33      182.95      1.97 o 
   4   6  11       44.02       47.90      0.67 o 
   5   6  11       14.79       14.48      0.53 o 
  -5   7  11       14.52       12.23      0.48 o 
  -4   7  11       58.13       64.06      0.51 o 
  -3   7  11       66.40       67.67      0.62 o 
  -2   7  11       11.26       13.96      0.20 o 
  -1   7  11      120.19      107.33      0.99 o 
   0   7  11      136.17      120.74      1.05 o 
   1   7  11      119.77      108.87      1.17 o 
   2   7  11       11.46       14.29      0.26 o 
   3   7  11       66.36       67.48      0.75 o 
   4   7  11       57.23       62.26      0.55 o 
   5   7  11       14.65       12.40      1.13 o 
  -4   8  11       50.14       46.01      0.81 o 
  -3   8  11      164.03      167.75      0.91 o 
  -2   8  11       74.29       71.09      1.03 o 
  -1   8  11       34.94       32.97      0.56 o 
   0   8  11      100.10      111.01      1.05 o 
   1   8  11       35.11       33.07      0.44 o 
   2   8  11       73.10       71.62      0.62 o 
   3   8  11      162.71      171.15      1.57 o 
   4   8  11       50.28       40.90      1.37 o 
  -3   9  11      117.69      133.44      1.10 o 
  -2   9  11       23.73       20.91      0.62 o 
  -1   9  11       27.03       31.77      0.41 o 
   0   9  11       18.61       19.61      0.41 o 
   1   9  11       26.79       31.10      0.60 o 
   2   9  11       23.32       19.74      0.64 o 
   3   9  11      117.76      123.15      1.37 o 
   0   0  12       21.50       20.67      0.40 o 
   1   0  12        4.46        2.61      0.30 o 
   2   0  12      267.66      250.95      0.89 o 
   3   0  12       99.21       98.47      0.84 o 
   4   0  12       29.21       19.82      0.29 o 
   5   0  12      234.69      202.87      1.64 o 
   6   0  12      141.97      151.88      0.97 o 
   7   0  12       10.24       11.93      0.24 o 
  -7   1  12       17.80       14.81      0.63 o 
  -6   1  12       27.10       30.01      0.50 o 
  -5   1  12      123.14      140.13      1.16 o 
  -4   1  12      268.65      246.01      0.77 o 
  -3   1  12       39.47       39.95      0.35 o 
  -2   1  12       19.11       15.77      0.32 o 
  -1   1  12        6.77        6.83      0.42 o 
   0   1  12       35.61       34.92      1.03 o 
   1   1  12        6.54        7.83      0.93 o 
   2   1  12       20.26       17.13      0.48 o 
   3   1  12       38.93       38.85      0.63 o 
   4   1  12      269.98      251.91      2.77 o 
   5   1  12      125.13      143.73      1.84 o 
   6   1  12       27.09       28.19      0.71 o 
   7   1  12       17.88       15.55      0.45 o 
  -6   2  12       38.20       36.42      0.55 o 
  -5   2  12       59.57       63.75      0.53 o 
  -4   2  12       89.35       90.02      0.91 o 
  -3   2  12       23.60       21.52      0.29 o 
  -2   2  12       80.69       81.89      0.75 o 
  -1   2  12       79.06       74.78      0.80 o 
   0   2  12      204.11      197.66      2.35 o 
   1   2  12       78.26       73.95      0.95 o 
   2   2  12       79.32       84.02      1.03 o 
   3   2  12       23.32       20.83      0.34 o 
   4   2  12       89.52       92.07      1.64 o 
   5   2  12       59.79       64.25      0.78 o 
   6   2  12       38.31       36.20      0.39 o 
  -6   3  12       16.68       13.52      0.22 o 
  -5   3  12       68.00       67.97      1.19 o 
  -4   3  12       11.60       10.86      0.21 o 
  -3   3  12       79.02       78.87      0.66 o 
  -2   3  12      414.78      403.71      1.88 o 
  -1   3  12      337.74      336.05      1.82 o 
   0   3  12      191.67      186.72      1.15 o 
   1   3  12      337.93      346.34      5.11 o 
   2   3  12      416.10      407.22      2.97 o 
   3   3  12       79.59       80.01      0.98 o 
   4   3  12       12.15       11.33      0.28 o 
   5   3  12       68.68       71.95      2.24 o 
   6   3  12       16.73       13.94      0.24 o 
  -6   4  12        6.10        6.62      0.18 o 
  -5   4  12       69.42       70.87      0.51 o 
  -4   4  12       85.39       88.00      1.51 o 
  -3   4  12       91.79       92.50      0.87 o 
  -2   4  12       19.99       20.77      0.42 o 
  -1   4  12      255.22      262.84      2.36 o 
   0   4  12      108.29      107.92      1.00 o 
   1   4  12      257.89      269.75      3.17 o 
   2   4  12       20.02       20.21      0.51 o 
   3   4  12       92.75       97.00      1.02 o 
   4   4  12       83.63       89.22      2.35 o 
   5   4  12       69.80       72.63      0.62 o 
   6   4  12        6.11        6.52      0.21 o 
  -6   5  12       28.13       27.60      0.56 o 
  -5   5  12        4.38        5.03      0.14 o 
  -4   5  12       15.46       15.90      0.19 o 
  -3   5  12       14.73       14.64      0.19 o 
  -2   5  12       58.55       58.08      0.50 o 
  -1   5  12        0.61        0.66      0.19 o 
   0   5  12      221.26      224.14      2.69 o 
   1   5  12        0.63        1.62      0.25 o 
   2   5  12       57.61       57.97      0.59 o 
   3   5  12       14.35       14.00      0.51 o 
   4   5  12       16.01       16.14      0.36 o 
   5   5  12        4.29        5.06      0.27 o 
   6   5  12       27.79       28.53      0.88 o 
  -5   6  12       19.91       20.88      0.43 o 
  -4   6  12       34.40       34.04      0.31 o 
  -3   6  12       49.87       60.35      0.39 o 
  -2   6  12       22.91       21.20      0.25 o 
  -1   6  12      161.92      144.24      1.08 o 
   0   6  12        7.85        5.78      0.17 o 
   1   6  12      160.84      143.15      1.00 o 
   2   6  12       23.47       21.03      0.62 o 
   3   6  12       49.88       59.21      0.60 o 
   4   6  12       34.74       35.32      0.85 o 
   5   6  12       19.73       21.45      0.29 o 
  -4   7  12        6.88        6.17      0.14 o 
  -3   7  12       16.76       17.45      0.38 o 
  -2   7  12      103.24      107.40      1.03 o 
  -1   7  12       50.46       49.37      0.70 o 
   0   7  12        9.31       11.19      0.32 o 
   1   7  12       50.56       50.01      0.76 o 
   2   7  12      103.09      105.09      1.13 o 
   3   7  12       16.98       18.22      0.43 o 
   4   7  12        7.11        6.22      0.29 o 
  -3   8  12       65.54       63.53      2.26 o 
  -2   8  12       35.74       35.17      0.46 o 
  -1   8  12        9.22        7.91      0.21 o 
   0   8  12       39.00       31.66      0.36 o 
   1   8  12        9.71        7.88      0.20 o 
   2   8  12       36.73       34.13      0.82 o 
   3   8  12       66.55       66.21      2.36 o 
  -2   9  12       29.09       25.86      0.49 o 
  -1   9  12       81.05       85.99      2.46 o 
   0   9  12       14.66       14.42      0.23 o 
   1   9  12       79.22       82.77      0.91 o 
   2   9  12       29.85       26.44      0.64 o 
   1   0  13       10.32        8.61      0.24 o 
   2   0  13        4.65        5.38      0.28 o 
   3   0  13       68.71       74.38      0.91 o 
   4   0  13        0.47        0.55      0.21 o 
   5   0  13      636.58      638.04      4.71 o 
   6   0  13      255.06      269.32      2.61 o 
  -6   1  13       54.89       55.98      0.43 o 
  -5   1  13      231.86      220.74      1.51 o 
  -4   1  13        4.30        6.74      0.36 o 
  -3   1  13       22.71       23.18      0.39 o 
  -2   1  13      151.45      143.27      0.83 o 
  -1   1  13      526.65      521.86      3.29 o 
   0   1  13        9.63       11.93      0.65 o 
   1   1  13      525.87      515.96      4.50 o 
   2   1  13      150.07      146.21      1.70 o 
   3   1  13       22.13       23.47      0.82 o 
   4   1  13        4.13        6.77      0.24 o 
   5   1  13      231.50      218.23      2.24 o 
   6   1  13       55.66       57.43      0.52 o 
  -6   2  13       33.73       34.13      0.45 o 
  -5   2  13       39.97       35.30      0.34 o 
  -4   2  13      147.08      148.72      0.83 o 
  -3   2  13       62.93       55.75      0.51 o 
  -2   2  13      615.48      598.48      3.07 o 
  -1   2  13      602.23      587.55      1.88 o 
   0   2  13       13.93       16.82      0.46 o 
   1   2  13      600.60      597.70      3.60 o 
   2   2  13      615.40      611.02      2.65 o 
   3   2  13       63.41       57.82      1.23 o 
   4   2  13      146.88      151.09      1.44 o 
   5   2  13       40.25       35.99      0.48 o 
   6   2  13       34.39       35.87      0.51 o 
  -6   3  13        4.53        4.32      0.14 o 
  -5   3  13       37.50       36.53      0.42 o 
  -4   3  13       38.70       40.77      0.43 o 
  -3   3  13       28.00       27.97      0.25 o 
  -2   3  13       11.60       10.90      0.28 o 
  -1   3  13      103.46      108.02      1.15 o 
   0   3  13      297.15      304.43      2.00 o 
   1   3  13      101.97      108.81      2.02 o 
   2   3  13       11.69       10.71      0.32 o 
   3   3  13       27.69       27.66      0.38 o 
   4   3  13       39.01       41.79      0.51 o 
   5   3  13       38.12       37.05      0.50 o 
   6   3  13        4.79        4.31      0.20 o 
  -6   4  13       10.77       11.22      0.18 o 
  -5   4  13       29.34       31.23      0.33 o 
  -4   4  13        0.07        0.14      0.11 o 
  -3   4  13      121.51      117.04      0.71 o 
  -2   4  13      114.98      117.34      0.55 o 
  -1   4  13      166.05      155.24      1.14 o 
   0   4  13        0.46        1.50      0.21 o 
   1   4  13      164.72      153.15      1.99 o 
   2   4  13      113.53      114.54      0.83 o 
   3   4  13      120.59      122.37      1.61 o 
   4   4  13        0.10        2.19      1.15 o 
   5   4  13       29.50       31.27      0.63 o 
   6   4  13       10.19        9.82      0.27 o 
  -5   5  13       45.66       48.73      0.66 o 
  -4   5  13        7.27        7.87      0.15 o 
  -3   5  13       25.14       26.26      0.35 o 
  -2   5  13       83.63       77.88      0.59 o 
  -1   5  13      297.27      292.00      2.58 o 
   0   5  13       14.42       16.33      0.20 o 
   1   5  13      294.14      291.49      3.76 o 
   2   5  13       84.74       77.93      1.07 o 
   3   5  13       25.03       26.36      0.57 o 
   4   5  13        7.67        8.18      0.29 o 
   5   5  13       45.26       49.29      0.50 o 
  -5   6  13        9.57       10.90      0.48 o 
  -4   6  13        3.21        3.05      0.13 o 
  -3   6  13        5.79        4.88      0.15 o 
  -2   6  13       84.66       84.08      0.82 o 
  -1   6  13       82.22       81.85      0.97 o 
   0   6  13       50.18       47.71      0.58 o 
   1   6  13       80.88       80.84      1.18 o 
   2   6  13       84.66       84.73      1.66 o 
   3   6  13        5.93        5.12      0.48 o 
   4   6  13        3.18        3.04      0.27 o 
   5   6  13        9.87        9.75      0.28 o 
  -4   7  13       49.18       57.62      0.76 o 
  -3   7  13       36.99       36.40      0.29 o 
  -2   7  13        2.61        3.08      0.15 o 
  -1   7  13       56.11       51.71      0.76 o 
   0   7  13       14.21       11.35      0.21 o 
   1   7  13       56.10       51.25      0.68 o 
   2   7  13        2.63        3.04      0.26 o 
   3   7  13       36.09       35.61      0.63 o 
   4   7  13       48.26       57.76      0.77 o 
  -3   8  13      167.09      186.29      2.28 o 
  -2   8  13      193.00      206.93      2.25 o 
  -1   8  13       16.75       17.10      0.58 o 
   0   8  13        5.78        6.65      0.21 o 
   1   8  13       16.33       16.22      0.51 o 
   2   8  13      191.90      202.75      3.42 o 
   3   8  13      168.90      186.22      4.32 o 
   0   9  13        1.04        0.97      0.29 o 
   0   0  14       63.79       64.05      2.10 o 
   1   0  14     1223.79     1234.14     16.69 o 
   2   0  14      141.64      134.20      1.64 o 
   3   0  14       45.53       45.09      0.55 o 
   4   0  14       98.12       86.66      0.94 o 
   5   0  14      116.65      137.24      1.31 o 
   6   0  14        0.57        0.84      0.15 o 
  -6   1  14      212.62      202.41      4.32 o 
  -5   1  14       33.72       34.90      0.34 o 
  -4   1  14       53.24       53.98      0.41 o 
  -3   1  14      114.71      108.52      1.04 o 
  -2   1  14      200.86      200.67      1.18 o 
  -1   1  14      165.42      167.10      1.05 o 
   0   1  14      140.94      148.48      0.90 o 
   1   1  14      164.34      164.16      1.84 o 
   2   1  14      201.52      205.60      1.48 o 
   3   1  14      113.73      109.17      1.09 o 
   4   1  14       53.70       54.35      0.61 o 
   5   1  14       35.03       36.44      0.36 o 
   6   1  14      213.21      204.63      6.00 o 
  -6   2  14       68.71       69.99      1.12 o 
  -5   2  14        2.11        3.97      0.18 o 
  -4   2  14       41.79       39.79      0.59 o 
  -3   2  14        1.63        1.13      0.16 o 
  -2   2  14      163.51      163.75      0.77 o 
  -1   2  14      160.11      159.55      1.37 o 
   0   2  14        0.31        0.34      0.26 o 
   1   2  14      159.51      160.20      1.16 o 
   2   2  14      163.55      167.12      1.56 o 
   3   2  14        1.72        0.85      0.18 o 
   4   2  14       43.11       41.63      0.55 o 
   5   2  14        2.08        4.21      0.27 o 
   6   2  14       67.99       69.62      2.23 o 
  -5   3  14       94.47       96.07      0.77 o 
  -4   3  14       42.41       38.43      0.26 o 
  -3   3  14       67.73       69.99      0.42 o 
  -2   3  14       30.85       30.38      0.74 o 
  -1   3  14       44.75       44.88      0.42 o 
   0   3  14       52.04       58.29      1.03 o 
   1   3  14       43.09       45.39      1.07 o 
   2   3  14       30.52       31.03      1.02 o 
   3   3  14       67.51       70.88      1.09 o 
   4   3  14       42.36       39.06      0.48 o 
   5   3  14       94.93       96.36      0.97 o 
  -5   4  14        5.53        6.97      0.17 o 
  -4   4  14        5.50        6.45      0.14 o 
  -3   4  14      181.70      190.86      1.16 o 
  -2   4  14      169.47      167.00      0.73 o 
  -1   4  14      124.71      122.18      1.09 o 
   0   4  14       14.61       16.31      0.30 o 
   1   4  14      124.77      123.74      1.71 o 
   2   4  14      168.59      167.10      2.01 o 
   3   4  14      180.86      190.51      1.72 o 
   4   4  14        5.73        6.55      0.22 o 
   5   4  14        5.88        7.25      0.21 o 
  -5   5  14       39.28       52.18      0.73 o 
  -4   5  14        6.81        5.87      0.13 o 
  -3   5  14       70.53       75.77      0.56 o 
  -2   5  14      179.32      177.76      0.86 o 
  -1   5  14       43.95       38.33      0.34 o 
   0   5  14       58.45       57.49      0.63 o 
   1   5  14       43.27       38.18      1.23 o 
   2   5  14      178.64      179.77      2.34 o 
   3   5  14       70.82       78.92      0.99 o 
   4   5  14        6.67        5.68      0.49 o 
   5   5  14       39.05       42.72      2.52 o 
  -4   6  14        2.67        3.65      0.15 o 
  -3   6  14       17.53       15.11      0.18 o 
  -2   6  14       32.53       31.35      0.26 o 
  -1   6  14        2.38        3.45      0.20 o 
   0   6  14       99.73      106.89      1.65 o 
   1   6  14        2.27        2.88      0.21 o 
   2   6  14       32.74       32.71      1.38 o 
   3   6  14       17.80       16.22      0.60 o 
   4   6  14        2.70        3.58      0.31 o 
  -3   7  14        2.38        3.17      0.18 o 
  -2   7  14       12.49       11.64      0.25 o 
  -1   7  14       41.96       36.81      3.26 o 
   0   7  14       35.45       40.93      1.03 o 
   1   7  14       41.79       35.22      0.67 o 
   2   7  14       12.50       11.23      0.25 o 
   3   7  14        2.09        2.95      0.34 o 
  -2   8  14        0.54        0.66      0.34 o 
  -1   8  14       21.89       20.52      0.55 o 
   0   8  14       30.78       24.67      0.57 o 
   1   8  14       22.01       19.81      0.29 o 
   2   8  14        0.61        0.76      0.46 o 
   1   0  15      258.48      257.26      2.51 o 
   2   0  15       25.76       26.70      0.47 o 
   3   0  15       11.70        9.32      0.21 o 
   4   0  15        0.29        0.21      0.15 o 
   5   0  15        0.62        1.15      0.16 o 
  -5   1  15       12.57        9.93      0.17 o 
  -4   1  15       30.72       30.34      0.37 o 
  -3   1  15       41.30       40.66      0.56 o 
  -2   1  15       33.18       37.62      0.51 o 
  -1   1  15      219.84      227.99      1.20 o 
   0   1  15      805.66      815.56      9.21 o 
   1   1  15      218.53      231.69      3.98 o 
   2   1  15       32.87       37.42      0.87 o 
   3   1  15       40.44       39.56      0.59 o 
   4   1  15       31.12       30.24      0.41 o 
   5   1  15       12.46       10.19      0.21 o 
  -5   2  15        2.11        2.05      0.16 o 
  -4   2  15       38.96       37.47      0.30 o 
  -3   2  15       80.69       84.58      0.73 o 
  -2   2  15       33.75       33.55      0.28 o 
  -1   2  15      157.71      156.57      0.75 o 
   0   2  15        2.42        0.27      0.44 o 
   1   2  15      159.13      153.77      1.80 o 
   2   2  15       32.77       34.27      0.81 o 
   3   2  15       81.80       88.74      1.04 o 
   4   2  15       38.77       37.80      0.68 o 
   5   2  15        2.31        1.93      0.29 o 
  -5   3  15        2.90        2.30      0.15 o 
  -4   3  15       35.62       34.53      0.90 o 
  -3   3  15        3.58        3.00      0.15 o 
  -2   3  15      390.33      386.18      1.87 o 
  -1   3  15       19.19       20.85      0.54 o 
   0   3  15       75.03       75.18      1.15 o 
   1   3  15       19.64       20.92      0.51 o 
   2   3  15      390.45      380.16      6.25 o 
   3   3  15        3.47        2.72      0.24 o 
   4   3  15       36.05       35.33      0.72 o 
   5   3  15        3.16        2.06      0.21 o 
  -5   4  15       66.15       71.81      1.09 o 
  -4   4  15       57.12       54.25      0.63 o 
  -3   4  15        4.61        4.75      0.22 o 
  -2   4  15      116.62      111.87      0.72 o 
  -1   4  15       51.84       52.35      0.64 o 
   0   4  15        4.37        3.16      0.39 o 
   1   4  15       51.17       50.90      1.38 o 
   2   4  15      114.13      110.32      1.70 o 
   3   4  15        4.73        3.33      0.93 o 
   4   4  15       56.91       54.37      2.01 o 
   5   4  15       67.00       73.86      0.98 o 
  -4   5  15       27.11       32.43      1.30 o 
  -3   5  15       66.62       71.46      0.71 o 
  -2   5  15        7.97        7.30      0.16 o 
  -1   5  15        1.85        2.52      0.16 o 
   0   5  15        1.25        0.94      0.17 o 
   1   5  15        2.05        2.39      0.20 o 
   2   5  15        7.64        7.61      0.61 o 
   3   5  15       65.86       69.41      1.92 o 
   4   5  15       27.81       34.70      0.97 o 
  -3   6  15       40.61       43.04      0.59 o 
  -2   6  15       25.94       29.12      0.26 o 
  -1   6  15       11.05       12.15      0.18 o 
   0   6  15        8.52        8.31      0.23 o 
   1   6  15       10.58       10.78      0.52 o 
   2   6  15       26.08       28.22      0.35 o 
   3   6  15       41.45       43.67      0.90 o 
  -2   7  15       39.25       47.02      0.34 o 
  -1   7  15       54.53       55.28      0.61 o 
   0   7  15       26.06       26.78      0.90 o 
   1   7  15       53.78       50.07      0.70 o 
   2   7  15       39.16       45.07      0.60 o 
   0   0  16      351.96      392.23      1.73 o 
   1   0  16       56.34       65.27      1.85 o 
   2   0  16      115.73      109.16      1.34 o 
   3   0  16       24.91       25.74      0.48 o 
   4   0  16       78.00       73.40      0.95 o 
   5   0  16        8.49        8.48      0.16 o 
  -5   1  16        1.87        1.62      0.16 o 
  -4   1  16       31.18       29.19      0.44 o 
  -3   1  16        0.00        0.63      0.18 o 
  -2   1  16       25.02       27.78      0.30 o 
  -1   1  16      610.21      636.69      6.03 o 
   0   1  16      265.03      271.81      2.47 o 
   1   1  16      608.72      643.25      8.00 o 
   2   1  16       25.64       28.03      1.08 o 
   3   1  16        0.01        1.21      0.35 o 
   4   1  16       30.94       28.91      0.60 o 
   5   1  16        1.78        1.69      0.17 o 
  -5   2  16       40.50       41.66      0.67 o 
  -4   2  16       17.56       19.43      0.59 o 
  -3   2  16       48.05       46.82      0.52 o 
  -2   2  16      131.53      130.80      1.27 o 
  -1   2  16        4.06        3.48      0.72 o 
   0   2  16       96.27       97.46      0.72 o 
   1   2  16        4.24        4.11      0.87 o 
   2   2  16      131.16      124.93      1.69 o 
   3   2  16       48.41       49.39      1.27 o 
   4   2  16       17.36       18.87      0.85 o 
   5   2  16       39.90       40.42      0.72 o 
  -4   3  16       40.90       45.77      2.80 o 
  -3   3  16      129.26      136.99      0.74 o 
  -2   3  16       28.32       26.98      0.36 o 
  -1   3  16       50.85       52.04      0.98 o 
   0   3  16       42.86       47.55      1.16 o 
   1   3  16       49.28       47.53      0.85 o 
   2   3  16       28.04       26.87      0.95 o 
   3   3  16      130.69      136.79      2.70 o 
   4   3  16       40.62       44.77      1.40 o 
  -4   4  16       34.40       35.51      0.85 o 
  -3   4  16        4.09        2.82      0.25 o 
  -2   4  16        4.57        3.94      0.15 o 
  -1   4  16        9.90        9.72      0.20 o 
   0   4  16       19.42       18.77      0.63 o 
   1   4  16        9.82        9.53      0.44 o 
   2   4  16        4.60        3.94      0.40 o 
   3   4  16        4.15        3.76      0.51 o 
   4   4  16       34.74       34.95      1.53 o 
  -3   5  16       82.17       82.91      1.04 o 
  -2   5  16       17.87       18.42      0.26 o 
  -1   5  16        9.87       10.15      0.24 o 
   0   5  16       25.27       26.12      0.45 o 
   1   5  16        9.89        9.34      0.32 o 
   2   5  16       17.77       17.08      0.71 o 
   3   5  16       82.45       80.66      0.51 o 
  -2   6  16        0.43        0.63      0.19 o 
  -1   6  16       55.44       57.73      2.56 o 
   0   6  16        7.55        6.82      0.50 o 
   1   6  16       55.83       52.47      4.22 o 
   2   6  16        0.49        0.33      0.21 o 
   1   0  17      195.93      202.36      1.88 o 
   2   0  17       22.73       26.29      0.49 o 
   3   0  17        3.40        4.81      0.24 o 
   4   0  17       22.68       20.73      0.31 o 
  -4   1  17       41.71       44.23      0.49 o 
  -3   1  17       17.00       15.80      0.27 o 
  -2   1  17      127.75      131.15      1.25 o 
  -1   1  17       14.38       15.14      0.36 o 
   0   1  17      195.83      196.83      1.28 o 
   1   1  17       14.40       15.01      1.03 o 
   2   1  17      128.75      133.43      1.23 o 
   3   1  17       16.29       15.30      0.67 o 
   4   1  17       41.62       40.54      1.39 o 
  -4   2  17        9.02        9.10      0.45 o 
  -3   2  17       41.78       40.01      0.35 o 
  -2   2  17      194.11      195.26      1.24 o 
  -1   2  17      171.46      175.82      1.22 o 
   0   2  17      280.55      298.46      1.28 o 
   1   2  17      171.29      183.04      2.41 o 
   2   2  17      191.72      165.96     18.11 o 
   3   2  17       41.66       37.72      1.22 o 
   4   2  17        8.91        8.69      0.59 o 
  -4   3  17       24.99       23.48      0.54 o 
  -3   3  17       51.29       46.66      2.11 o 
  -2   3  17       47.82       43.39      0.51 o 
  -1   3  17       23.38       23.02      1.05 o 
   0   3  17        6.56        5.33      0.72 o 
   1   3  17       22.59       23.13      0.79 o 
   2   3  17       48.62       42.59      2.58 o 
   3   3  17       52.11       45.89      2.54 o 
   4   3  17       25.25       25.78      0.56 o 
  -3   4  17       28.47       29.73      0.49 o 
  -2   4  17       31.00       31.59      0.35 o 
  -1   4  17       12.59       13.29      0.45 o 
   0   4  17        6.55        5.07      0.24 o 
   1   4  17       12.49       12.18      0.39 o 
   2   4  17       30.99       30.55      1.33 o 
   3   4  17       28.40       30.12      1.61 o 
  -2   5  17        9.60        9.49      1.19 o 
  -1   5  17       17.96       19.12      0.34 o 
   0   5  17        3.66        3.07      0.25 o 
   1   5  17       17.90       17.85      0.97 o 
   2   5  17        9.98        9.09      0.83 o 
   0   6  17        2.92        2.02      0.28 o 
   0   0  18      143.10      153.81      1.64 o 
   1   0  18        0.14       -0.16      0.23 o 
   2   0  18       14.61       12.97      0.33 o 
   3   0  18        4.40        1.95      0.59 o 
  -3   1  18      123.63      120.35      1.02 o 
  -2   1  18       25.79       23.96      0.91 o 
  -1   1  18       30.41       27.83      0.50 o 
   0   1  18      142.15      146.78      1.68 o 
   1   1  18       30.58       27.39      0.86 o 
   2   1  18       26.76       28.27      0.67 o 
   3   1  18      122.37      134.99      1.22 o 
  -3   2  18      134.96      135.70      1.07 o 
  -2   2  18       40.54       38.95      0.56 o 
  -1   2  18       79.92       76.04      0.76 o 
   0   2  18        1.32        1.85      0.61 o 
   1   2  18       79.85       78.95      1.17 o 
   2   2  18       40.47       40.72      0.63 o 
   3   2  18      134.94      145.08      1.24 o 
  -2   3  18       28.71       28.54      1.28 o 
  -1   3  18       33.16       34.09      0.41 o 
   0   3  18      239.86      236.77      9.56 o 
   1   3  18       33.81       34.87      0.82 o 
   2   3  18       27.91       29.73      2.66 o 
  -2   4  18       15.36       14.03      0.98 o 
  -1   4  18      111.04      116.10      1.80 o 
   0   4  18       28.87       25.54      0.62 o 
   1   4  18      112.14      120.70      0.85 o 
  -1   1  19       28.69       28.53      0.85 o 
   0   1  19       37.36       34.41      0.89 o 
   2   1  19       10.45       10.46      0.51 o 
  -1   2  19       14.62       12.03      0.73 o 
   0   2  19        1.15        0.12      0.59 o 
   1   2  19       14.29       13.18      0.68 o 
  -1   3  19       15.17       13.45      0.65 o 
   0   3  19      274.01      283.97      2.27 o 
   1   3  19       14.54       14.14      0.64 o 
                                                 
